# Supplementary material for: Unraveling the global landscape of Elizabethkingia antibiotic resistance: A systematic review and meta-analysis
Source: PLoS One. 2025 May 30;20(5):e0323313. doi: 10.1371/journal.pone.0323313 (PMC12124755; doi:10.1371/journal.pone.0323313)
Supplement: S2 File — (XLSX) [file pone.0323313.s002.xlsx]

## Sheet: whole_selection_prosces
	author_year	title	doi	status
1	K. S. K. Abhishek (2021)	Case Series and Mini-Review on Elizabethkingia meningoseptica, A high Alert Organism Causing Meningitis in Premature Neonates from A Tertiary Care Hospital of Western Rajasthan	10.2174/1871526520666210104151430	Exclude due to :review
2	S. T. Abidi (2021)	<i>Elizabethkingia meningoseptica</i>: An Uncommon Cause of Peritonitis In Continuous Ambulatory Peritoneal Dialysis: A Case Report and Review of Literature	10.4103/1319-2442.336783	Exclude due to :review; case report
3	A. M. Adachi (2004)	Chryseobacterium meningosepticum septicemia in a recipient of allogeneic cord blood transplantation	10.1080/00365540410020587	Exclude due to study type: (Letter)
4	A. I. S. Adeyemi (2010)	Bacterial Bloodstream Infections in HIV-infected Adults Attending a Lagos Teaching Hospital	NA	inclouded
5	K. A. Agarwal (2023)	The Role of Automation for Early Diagnosis of Non-fermenter Superbugs in Critically Ill Septicemic Hospitalized Patients	10.7759/cureus.41484	Exclude due to lack of data on antibiotics
6	K. A. Agarwal (2023)	The Role of Automation for Early Diagnosis of Non-fermenter Superbugs in Critically Ill Septicemic Hospitalized Patients	10.7759/cureus.41484	Exclude due to dupplication
7	S. K. Agarwal (2017)	Emergence of Carbapenem Resistant Non-Fermenting Gram-Negative Bacilli Isolated in an ICU of a Tertiary Care Hospital	10.7860/jcdr/2017/24023.9317	Exclude due to lack of relevant data
8	S. K. Agarwal (2017)	Emergence of carbapenem resistant non-fermenting gram-negative bacilli isolated in an ICU of a tertiary care hospital	10.7860/JCDR/2017/24023.9317	Exclude due to dupplication
9	S. K. Agarwal (2017)	Emergence of Carbapenem Resistant Non-Fermenting Gram-Negative Bacilli Isolated in an Icu of a Tertiary Care Hospital	10.7860/jcdr/2017/24023.9317	Exclude due to dupplication
10	S. K. Agarwal (2017)	Emergence of carbapenem resistant non-fermenting gram-negative bacilli isolated in an ICU of a tertiary care hospital	10.7860/JCDR/2017/24023.9317	Exclude due to dupplication
11	A. R. Agrawal (2019)	Global Proteome Profiling Reveals Drug-Resistant Traits in Elizabethkingia meningoseptica: An Opportunistic Nosocomial Pathogen	10.1089/omi.2019.0039	Exclude due to lack of data on antibiotics
12	A. R. Agrawal (2019)	Global proteome profiling reveals drug-resistant traits in elizabethkingia meningoseptica: An opportunistic nosocomial pathogen	10.1089/omi.2019.0039	Exclude due to dupplication
13	A. R. Agrawal (2019)	Global Proteome Profiling Reveals Drug-Resistant Traits in <i>Elizabethkingia meningoseptica</i>: An Opportunistic Nosocomial Pathogen	10.1089/omi.2019.0039	Exclude due to dupplication
14	A. R. Agrawal (2019)	Global proteome profiling reveals drug-resistant traits in elizabethkingia meningoseptica: An opportunistic nosocomial pathogen	10.1089/omi.2019.0039	Exclude due to dupplication
15	K. Q. Ahmed (2018)	Fatal <i>Elizabethkingia Meningoseptica</i> Cholangitis Following Biliary Stent Placement	10.29271/jcpsp.2018.03.S35	Exclude due to lack of data on antibiotics
16	K. Q. Ahmed (2018)	Fatal Elizabethkingia MeningosepticaCholangitis Following Biliary Stent Placement	10.29271/jcpsp.2018.03.S35	Exclude due to dupplication
17	S. H. Akram (2022)	Sepsis and Meningitis Caused by Chryseobacterium Meningosepticum; Case Series of Two Neonates	NA	Exclude due to lack of data on antibiotics
18	S. H. Akram (2022)	Sepsis and Meningitis Caused by Chryseobacterium Meningosepticum; Case Series of Two Neonates	NA	Exclude due to dupplication
19	F. S. K. Aldoghaim (2019)	Elizabethkingia meningoseptica (Chryseobacterium meningosepticum) bacteraemia: a series of 12 cases at Prince Sultan Military Medical City KSA	10.1016/j.nmni.2019.100617	Exclude due to lack of relevant data
20	F. S. K. Aldoghaim (2019)	Elizabethkingia meningoseptica (Chryseobacterium meningosepticum) bacteraemia: a series of 12 cases at Prince Sultan Military Medical City KSA	10.1016/j.nmni.2019.100617	Exclude due to dupplication
21	F. S. K. Aldoghaim (2019)	<i>Elizabethkingia meningoseptica</i> (<i>Chryseobacterium meningosepticum</i>) bacteraemia: a series of 12 cases at Prince Sultan Military Medical City KSA	10.1016/j.nmni.2019.100617	Exclude due to dupplication
22	F. S. K. Aldoghaim (2019)	Elizabethkingia meningoseptica (Chryseobacterium meningosepticum) bacteraemia: a series of 12 cases at Prince Sultan Military Medical City KSA	10.1016/j.nmni.2019.100617	Exclude due to dupplication
23	K. A. Almatari (2022)	Elizabethkingia Meningoseptica Infection in Neonates: Two Case Reports from the Eastern Region of Oman	10.5001/omj.2022.21	Exclude due to :case report
24	M. N. B. Almuzara (2011)	Comparative activities of tigecycline and other tetracyclines against nonfermenting gram-negative bacilli, excluding Acinetobacter spp	10.1128/AAC.00438-11	Exclude due to study type: (Letter)
25	G. B. Altmann (1971)	IN-VITRO SENSITIVITY OF FLAVOBACTERIUM-MENINGO-SEPTICUM TO ANTIMICROBIAL AGENTS	10.1099/00222615-4-2-296	Exclude due to study type: (Note)
26	A. M. K. Alyami (2020)	Chryseobacterium/Elizabethkingia species infections in Saudi Arabia	10.15537/smj.2020.3.24985	Exclude due to lack of relevant data
27	A. M. K. Alyami (2020)	<i>Chryseobacterium</i>/<i>Elizabethkingia species</i> infections in Saudi Arabia	10.15537/smj.2020.3.24985	Exclude due to dupplication
28	M. Z. B. Amer (2011)	Neonatal meningitis caused by Elizabethkingia meningoseptica in Saudi Arabia	10.3855/jidc.1570	Exclude due to lack of relevant data
29	M. Z. B. Amer (2011)	Neonatal meningitis caused by Elizabethkingia meningoseptica in Saudi Arabia	10.3855/jidc.1570	Exclude due to dupplication
30	M. Z. B. Amer (2011)	Neonatal meningitis caused by Elizabethkingia meningoseptica in Saudi Arabia	10.3855/jidc.1570	Exclude due to dupplication
31	M. Z. B. Amer (2011)	Neonatal meningitis caused by Elizabethkingia meningoseptica in Saudi Arabia	10.3855/jidc.1570	Exclude due to dupplication
32	A. L. Amladi (2020)	Draft genome sequence of carbapenem-resistant Elizabethkingia anophelis strain BP8467 clinical isolate from India	10.1016/j.jgar.2020.04.003	Exclude due to lack of relevant data
33	A. L. Amladi (2020)	Draft genome sequence of carbapenem-resistant Elizabethkingia anophelis strain BP8467 clinical isolate from India	10.1016/j.jgar.2020.04.003	Exclude due to dupplication
34	A. L. Y. Amladi (2020)	Draft genome sequence of carbapenem-resistant Elizabethkingia anophelis strain BP8467 clinical isolate from India	10.1016/j.jgar.2020.04.003	Exclude due to dupplication
35	A. L. Y. Amladi (2020)	Draft genome sequence of carbapenem-resistant Elizabethkingia anophelis strain BP8467 clinical isolate from India	10.1016/j.jgar.2020.04.003	Exclude due to dupplication
36	A. R. H. Anand (2022)	Microbiological profile of canaliculitis and their antibiotic susceptibility patterns: A 11-year review at a referral eye care centre	10.1016/j.ijmmb.2022.05.007	Exclude due to :review
37	A. R. H. Anand (2022)	Microbiological profile of canaliculitis and their antibiotic susceptibility patterns: A 11-year review at a referral eye care centre	10.1016/j.ijmmb.2022.05.007	Exclude due to dupplication
38	A. R. H. Anand (2022)	Microbiological profile of canaliculitis and their antibiotic susceptibility patterns: A 11-year review at a referral eye care centre	10.1016/j.ijmmb.2022.05.007	Exclude due to dupplication
39	B. A.-E. Anderson (2016)	Pain as the main presenting symptom in a patient with Elizabethkingia infection	10.1016/j.jclinane.2016.05.002	Exclude due to study type: (Letter)
40	P. A. Z. Andriyanov (2022)	Antimicrobial Resistance and Comparative Genomic Analysis of Elizabethkingia anophelis subsp. endophytica Isolated from Raw Milk	10.3390/antibiotics11050648	Exclude due to non-clinical samples: (milk)
41	P. A. Z. Andriyanov (2022)	Antimicrobial Resistance and Comparative Genomic Analysis of Elizabethkingia anophelis subsp. endophytica Isolated from Raw Milk	10.3390/antibiotics11050648	Exclude due to dupplication
42	P. A. Z. Andriyanov (2022)	Antimicrobial Resistance and Comparative Genomic Analysis of <i>Elizabethkingia anophelis</i> subsp. <i>endophytica</i> Isolated from Raw Milk	10.3390/antibiotics11050648	Exclude due to dupplication
43	P. A. Z. Andriyanov (2022)	Antimicrobial Resistance and Comparative Genomic Analysis of Elizabethkingia anophelis subsp. endophytica Isolated from Raw Milk	10.3390/antibiotics11050648	Exclude due to dupplication
44	A. M. A. Anil (2023)	Clinical Profile and Outcome of Neonates with Elizabethkingia Sepsis	10.1007/s12098-022-04467-8	Exclude due to lack of data on Elizabethkingia
45	A. M. B. Anil (2023)	Clinical Profile and Outcome of Neonates with Elizabethkingia Sepsis	10.1007/s12098-022-04467-8	Exclude due to dupplication
46	A. M. B. Anil (2023)	Clinical Profile and Outcome of Neonates with Elizabethkingia Sepsis	10.1007/s12098-022-04467-8	Exclude due to dupplication
47	A. M. B. Anil (2023)	Clinical Profile and Outcome of Neonates with Elizabethkingia Sepsis	10.1007/s12098-022-04467-8	Exclude due to dupplication
48	S. Y. S. H. R. Ann (2015)	Experience with Elizabethkingia meningoseptica Infection in Adult Patients at a Tertiary Hospital	NA	Exclude due to study type: (research-article)
49	J. R. A. Arag√≥n (2023)	Device-associated Meningitis due to Elizabethkingia meningoseptica: A Therapeutic Challenge	10.1097/INF.0000000000003987	Exclude due to study type: (Letter)
50	M. F. Arbune (2018)	Emerging Infection with Elizabethkingia Meningoseptica in Neonate. A Case Report	10.2478/jccm-2018-0013	Exclude due to :case report
51	M. F. Arbune (2018)	Emerging Infection with <i>Elizabethkingia meningoseptica</i> in Neonate. A Case Report	10.2478/jccm-2018-0013	Exclude due to dupplication
52	M. F. Arbune (2018)	Emerging Infection with Elizabethkingia meningoseptica in Neonate. A Case Report	10.2478/jccm-2018-0013	Exclude due to dupplication
53	B. W.-A. Arega (2017)	Rare bacterial isolates causing bloodstream infections in Ethiopian patients with cancer	10.1186/s13027-017-0150-9	inclouded
54	M. V. Arvanitidou (2003)	Occurrence and antimicrobial resistance of Gram-negative bacteria isolated in haemodialysis water and dialysate of renal units: results of a Greek multicentre study	10.1046/j.1365-2672.2003.01966.x	Exclude due to lack of data on antibiotics
55	M. D. Y. Audsley (2017)	The microbiome composition of Aedes aegypti is not critical for Wolbachia-mediated inhibition of dengue virus	10.1371/journal.pntd.0005426	Exclude due to lack of data on antibiotics
56	M. D. Y. Audsley (2017)	The microbiome composition of Aedes aegypti is not critical for Wolbachia-mediated inhibition of dengue virus	10.1371/journal.pntd.0005426	Exclude due to dupplication
57	M. D. Y. Audsley (2017)	The microbiome composition of <i>Aedes aegypti</i> is not critical for <i>Wolbachia</i>-mediated inhibition of dengue virus	10.1371/journal.pntd.0005426	Exclude due to dupplication
58	M. D. Y. Audsley (2017)	The microbiome composition of Aedes aegypti is not critical for Wolbachia-mediated inhibition of dengue virus	10.1371/journal.pntd.0005426	Exclude due to dupplication
59	O. O. Aydemir (2022)	A Rare Infectious Agent: Elizabethkingia anophelis; Second Case Reported from Turkey	10.18521/ktd.977806	Exclude due to :case report
60	O. O. Aydemir (2022)	A Rare Infectious Agent: <i>Elizabethkingia anophelis</i>; Second Case Reported from Turkey	10.18521/ktd.977806	Exclude due to dupplication
61	A. S. Ayyagari (1988)	Flavobacterium meningitis	NA	Exclude due to lack of data on antibiotics
62	K. D. Badawi (2022)	Out of this world: Elizabethkingia miricola complicated urinary tract infection in a patient with associated pubic symphysis osteomyelitis and pyomyositis	10.1016/j.idcr.2022.e01573	Exclude due to lack of relevant data
63	K. D. Badawi (2022)	Out of this world: Elizabethkingia miricola complicated urinary tract infection in a patient with associated pubic symphysis osteomyelitis and pyomyositis	10.1016/j.idcr.2022.e01573	Exclude due to dupplication
64	K. D. Badawi (2022)	Out of this world: <i>Elizabethkingia miricola </i>complicated urinary tract infection in a patient with associated pubic symphysis osteomyelitis and pyomyositis	10.1016/j.idcr.2022.e01573	Exclude due to dupplication
65	K. D. Badawi (2022)	Out of this world: Elizabethkingia miricola complicated urinary tract infection in a patient with associated pubic symphysis osteomyelitis and pyomyositis	10.1016/j.idcr.2022.e01573	Exclude due to dupplication
66	F. L. Bai (2020)	A complication of lower respiratory tract infection caused by Elizabethkingia anophelis of patient with severe craniocerebral injury	10.1016/j.ijid.2020.09.468	Exclude due to study type: (Conference Abstract)
67	F. L. Bai (2020)	A complication of lower respiratory tract infection caused by <i>Elizabethkingia anophelis</i> of patient with severe craniocerebral injury	10.1016/j.ijid.2020.09.468	Exclude due to dupplication
68	N. K. G. Balakrishnan (2022)	Nosocomial Elizabethkingia meningoseptica meningitis and bacteremia in a post transsphenoidal hypophysectomy complicated with sagittal sinus thrombosis: A case report	10.25259/sni_526_2022	Exclude due to :case report
69	N. K. G. Balakrishnan (2022)	Nosocomial Elizabethkingia meningoseptica meningitis and bacteremia in a post transsphenoidal hypophysectomy complicated with sagittal sinus thrombosis: A case report	10.25259/SNI_526_2022	Exclude due to dupplication
70	N. K. G. Balakrishnan (2022)	Nosocomial Elizabethkingia meningoseptica meningitis and bacteremia in a post transsphenoidal hypophysectomy complicated with sagittal sinus thrombosis: A case report	10.25259/sni_526_2022	Exclude due to dupplication
71	N. K. G. Balakrishnan (2022)	Nosocomial Elizabethkingia meningoseptica meningitis and bacteremia in a post transsphenoidal hypophysectomy complicated with sagittal sinus thrombosis: A case report	10.25259/SNI_526_2022	Exclude due to dupplication
72	S. S. A. Banawas (2023)	Prevalence of Multidrug-Resistant Bacteria in Healthcare-Associated Bloodstream Infections at Hospitals in Riyadh, Saudi Arabia	10.3390/pathogens12091075	Exclude due to lack of data on Elizabethkingia
73	H. N. D. Banu (2021)	Elizabethkingia meningoseptica: an emerging pathogen in critical-care set up	10.1016/j.ijmmb.2021.08.026	Exclude due to study type: (Conference Abstract)
74	M. G. S. Barberino (2017)	Direct identification from positive blood broth culture by matrix-assisted laser desorption-ionization time-of-flight mass spectrometry (MALDI-TOF MS)	10.1016/j.bjid.2017.03.007	Exclude due to lack of data on antibiotics
75	A. I. K. Barnawi (2020)	Early neonatal sepsis and meningitis caused by Elizabethkingia meningoseptica in Saudi Arabia	10.15537/smj.2020.7.25720	inclouded
76	A. I. K. Barnawi (2020)	Early neonatal sepsis and meningitis caused by Elizabethkingia meningoseptica in Saudi Arabia	10.15537/SMJ.2020.7.25720	Exclude due to dupplication
77	A. I. K. Barnawi (2020)	Early neonatal sepsis and meningitis caused by <i>Elizabethkingia meningoseptica</i> in Saudi Arabia	10.15537/smj.2020.7.25720	Exclude due to dupplication
78	A. I. K. Barnawi (2020)	Early neonatal sepsis and meningitis caused by Elizabethkingia meningoseptica in Saudi Arabia	10.15537/SMJ.2020.7.25720	Exclude due to dupplication
79	F. B. Baruah (2020)	Neonatal meningitis and septicemia caused by multidrug-resistant Elizabethkingia anophelis identified by 16s ribosomal RNA: An emerging threat	10.4103/jgid.jgid_126_19	Exclude due to lack of data on antibiotics
80	M. J. P. Bauer (2022)	Optimized Method for Bacterial Nucleic Acid Extraction from Positive Blood Culture Broth for Whole-Genome Sequencing, Resistance Phenotype Prediction, and Downstream Molecular Applications	10.1128/jcm.01012-22	Exclude due to lack of data on antibiotics
81	M. J. P. Bauer (2022)	Optimized Method for Bacterial Nucleic Acid Extraction from Positive Blood Culture Broth for Whole-Genome Sequencing, Resistance Phenotype Prediction, and Downstream Molecular Applications	10.1128/jcm.01012-22	Exclude due to dupplication
82	M. J. P. Bauer (2022)	An optimised method for bacterial nucleic acid extraction from positive blood culture broths for whole genome sequencing, resistance phenotype prediction and downstream molecular applications	10.1101/2022.06.30.497578	Exclude due to lack of data on antibiotics
83	M. J. P. Bauer (2022)	Optimized Method for Bacterial Nucleic Acid Extraction from Positive Blood Culture Broth for Whole-Genome Sequencing, Resistance Phenotype Prediction, and Downstream Molecular Applications	10.1128/jcm.01012-22	Exclude due to dupplication
84	M. J. P. Bauer (2022)	Optimized Method for Bacterial Nucleic Acid Extraction from Positive Blood Culture Broth for Whole-Genome Sequencing, Resistance Phenotype Prediction, and Downstream Molecular Applications	10.1128/jcm.01012-22	Exclude due to dupplication
85	B. F. Bayrak (2014)	[Elizabethkingia meningosepticum bacteremia in a patient with Bardet-Biedl syndrome and chronic renal failure]	NA	inclouded
86	B. F. Bayrak (2014)	Elizabethkingia meningosepticum bacteremia in a patient with bardet-biedl syndrome and chronic renal failure	10.5578/mb.7798	Exclude due to manuscript language
87	B. F. Bayrak (2014)	<i>Elizabethkingia meningosepticum</i> Bacteremia in a Patient with Bardet-Biedl Syndrome and Chronic Renal Failure	10.5578/mb.7798	Exclude due to dupplication
88	B. F. Bayrak (2014)	Elizabethkingia meningosepticum bacteremia in a patient with bardet-biedl syndrome and chronic renal failure	10.5578/mb.7798	Exclude due to dupplication
89	A. M. R. Bazzi (2019)	Microbiology of Elizabethkingia spp. isolates in hospitalized patients	NA	Exclude due to lack of data on Elizabethkingia
90	A. M. R. Bazzi (2019)	Microbiology of Elizabethkingia spp. Isolates in hospitalized patients	NA	Exclude due to dupplication
91	A. M. R. Bazzi (2019)	Microbiology of Elizabethkingia spp. isolates in hospitalized patients	NA	Exclude due to dupplication
92	A. M. R. Bazzi (2019)	Microbiology of Elizabethkingia spp. Isolates in hospitalized patients	NA	Exclude due to dupplication
93	J. N. E. Beato (2016)	Elizabethkingia meningoseptica and contact lens use	10.20344/amp.7048	Exclude due to lack of relevant data
94	C. M. Becerra-Castro (2015)	Assessment of copper and zinc salts as selectors of antibiotic resistance in Gram-negative bacteria	10.1016/j.scitotenv.2015.05.102	Exclude due to lack of relevant data
95	C. M. Becerra-Castro (2015)	Assessment of copper and zinc salts as selectors of antibiotic resistance in Gram-negative bacteria	10.1016/j.scitotenv.2015.05.102	Exclude due to dupplication
96	C. M. Becerra-Castro (2015)	Assessment of copper and zinc salts as selectors of antibiotic resistance in Gram-negative bacteria	10.1016/j.scitotenv.2015.05.102	Exclude due to dupplication
97	C. M. Becerra-Castro (2015)	Assessment of copper and zinc salts as selectors of antibiotic resistance in Gram-negative bacteria	10.1016/j.scitotenv.2015.05.102	Exclude due to dupplication
98	B. S. Behera (2020)	Prevalence and antimicrobial susceptibility patterns of bacteria in ICU patients with lower respiratory tract infection: A cross-sectional study	10.4103/2221-6189.288593	Exclude due to lack of relevant data
99	B. S. Behera (2020)	Prevalence and antimicrobial susceptibility patterns of bacteria in ICU patients with lower respiratory tract infection: A cross-sectional study	10.4103/2221-6189.288593	Exclude due to dupplication
100	S. A. Bellais (2000)	Molecular and biochemical heterogeneity of class B carbapenem-hydrolyzing Œ≤-lactamases in <i>Chryseobacterium meningosepticum</i>	10.1128/aac.44.7.1878-1886.2000	inclouded
101	G. G. Bobossi-Serengbe (2006)	First documented case of Chryseobacterium meningosepticum meningitis in Central African Republic	NA	Exclude due to study type: (Case Reports; English Abstract;)
102	G. G. Bobossi-Serengbe (2006)	First documented case of Chryseobacterium meningosepticum meningitis in Central African Republic	NA	Exclude due to dupplication
103	L. V. Borgianni (2010)	Mutational Analysis of VIM-2 Reveals an Essential Determinant for Metallo-Œ≤-Lactamase Stability and Folding	10.1128/aac.01336-09	Exclude due to lack of data on Elizabethkingia
104	S. C. Breurec (2016)	Genomic epidemiology and global diversity of the emerging bacterial pathogen Elizabethkingia anophelis	10.1038/srep30379	Exclude due to lack of data on antibiotics
105	C. A. C. Broughton (2021)	What is your diagnosis? Blood smear review in a Texas tortoise (Gopherus berlandieri)	10.1111/vcp.12978	Exclude due to :review
106	B. Bruun (1987)	ANTIMICROBIAL SUSCEPTIBILITY OF FLAVOBACTERIUM-MENINGOSEPTICUM STRAINS IDENTIFIED BY DNA-DNA HYBRIDIZATION	NA	Exclude due to lack of data on antibiotics
107	E. P. M. Bulagonda (2018)	Comparative genomic analysis of a naturally competent Elizabethkingia anophelis isolated from an eye infection	10.1038/s41598-018-26874-8	Exclude due to lack of data on antibiotics
108	E. P. M. Bulagonda (2018)	Comparative genomic analysis of a naturally competent Elizabethkingia anophelis isolated from an eye infection	10.1038/s41598-018-26874-8	Exclude due to dupplication
109	E. P. M. Bulagonda (2018)	Comparative genomic analysis of a naturally competent <i>Elizabethkingia anophelis</i> isolated from an eye infection	10.1038/s41598-018-26874-8	Exclude due to dupplication
110	E. P. M. Bulagonda (2018)	Comparative genomic analysis of a naturally competent Elizabethkingia anophelis isolated from an eye infection	10.1038/s41598-018-26874-8	Exclude due to dupplication
111	S. C. Burgalassi (2021)	Objectionable microorganisms in pharmaceutical production: Validation of a decision tree	10.1016/j.ejps.2021.105984	Exclude due to lack of data on antibiotics
112	M. G. Burgos-Garay (2021)	Colonization of carbapenem-resistant <i>Klebsiella pneumoniae</i> in a sink-drain model biofilm system	10.1017/ice.2020.1287	Exclude due to lack of data on antibiotics
113	D. G. Burnard (2020)	Comparative Genomics and Antimicrobial Resistance Profiling of Elizabethkingia Isolates Reveal Nosocomial Transmission and In Vitro Susceptibility to Fluoroquinolones, Tetracyclines, and Trimethoprim-Sulfamethoxazole	10.1128/jcm.00730-20	inclouded
114	D. G. Burnard (2020)	Comparative genomics and antimicrobial resistance profiling of elizabethkingia isolates reveal nosocomial transmission and in vitro susceptibility to fluoroquinolones, tetracyclines, and trimethoprim-sulfamethoxazole	10.1128/JCM.00730-20	Exclude due to dupplication
115	D. G. Burnard (2020)	Comparative Genomics and Antimicrobial Resistance Profiling of <i>Elizabethkingia</i> Isolates Reveal Nosocomial Transmission and In Vitro Susceptibility to Fluoroquinolones, Tetracyclines, and Trimethoprim-Sulfamethoxazole	10.1128/jcm.00730-20	Exclude due to dupplication
116	D. G. Burnard (2020)	Comparative genomics and antimicrobial resistance profiling of elizabethkingia isolates reveal nosocomial transmission and in vitro susceptibility to fluoroquinolones, tetracyclines, and trimethoprim-sulfamethoxazole	10.1128/JCM.00730-20	Exclude due to dupplication
117	K. B. Bush (2020)	Epidemiology of Œ≤-lactamase-producing pathogens	10.1128/CMR.00047-19	Exclude due to study type: (Review)
118	E. C. Calatrava (2020)	Joint infection due to elizabethkingia miricola	10.37201/req/081.2019	Exclude due to study type: (Letter)
119	J. D. Calder√≥n-Parra (2022)	Infections due to microorganisms of the HACEK group and other uncommon Gram-negative bacilli	10.1016/j.med.2022.03.002	Exclude due to animal study: ( animal )
120	L. R. Campos (2021)	Antimicrobial photodynamic therapy as treatment of infected oral ulcers in patients undergoing hematopoietic stem cell transplantation: Report of two cases	10.1111/phpp.12685	Exclude due to study type: (Letter)
121	K. T. Celik (2019)	Colonization and infection with a rare microorganism in a neonatal intensive care unit: three preterm infants with Elizabethkingia meningoseptica	10.5546/aap.2019.eng.e631	Exclude due to manuscript language
122	K. T. Celik (2019)	Colonization and infection with a rare microorganism in a neonatal intensive care unit: Three preterm infants with Elizabethkingia meningoseptica	10.5546/AAP.2019.ENG.E631	Exclude due to dupplication
123	K. T. Celik (2019)	Colonization and infection with a rare microorganism in a neonatal intensive care unit: three preterm infants with <i>Elizabethkingia meningoseptica</i>	10.5546/aap.2019.eng.e631	Exclude due to dupplication
124	K. T. Celik (2019)	Colonization and infection with a rare microorganism in a neonatal intensive care unit: Three preterm infants with Elizabethkingia meningoseptica	10.5546/AAP.2019.E631	Exclude due to dupplication
125	E. Cercenado (2021)	What happened to microbiological diagnosis in 2020 beyond COVID-19?	10.37201/req/s01.01.2021	Exclude due to lack of data on antibiotics
126	E. Cercenado (2021)	What happened to microbiological diagnosis in 2020 beyond covid-19?	10.37201/req/s01.01.2021	Exclude due to dupplication
127	E. Cercenado (2021)	What happened to microbiological diagnosis in 2020 beyond COVID-19?	10.37201/req/s01.01.2021	Exclude due to dupplication
128	E. Cercenado (2021)	What happened to microbiological diagnosis in 2020 beyond covid-19?	10.37201/req/s01.01.2021	Exclude due to dupplication
129	J. C. C. Chan (2019)	Invasive paediatric Elizabethkingia meningoseptica infections are best treated with a combination of piperacillin/tazobactam and trimethoprim/sulfamethoxazole or fluoroquinolone	10.1099/jmm.0.001021	Exclude due to lack of relevant data
130	J. C. C. Chan (2019)	Invasive paediatric elizabethkingia meningoseptica infections are best treated with a combination of piperacillin/tazobactam and trimethoprim/sulfamethoxazole or fluoroquinolone	10.1099/jmm.0.001021	Exclude due to dupplication
131	J. C. C. Chan (2019)	Invasive paediatric <i>Elizabethkingia meningoseptica</i> infections are best treated with a combination of piperacillin/tazobactam and trimethoprim/sulfamethoxazole or fluoroquinolone	10.1099/jmm.0.001021	Exclude due to dupplication
132	J. C. C. Chan (2019)	Invasive paediatric elizabethkingia meningoseptica infections are best treated with a combination of piperacillin/tazobactam and trimethoprim/sulfamethoxazole or fluoroquinolone	10.1099/jmm.0.001021	Exclude due to dupplication
133	Y. L. Chan (2011)	Elizabethkingia meningoseptica bacteraemia in a patient with common variable immunodeficiency	10.1111/j.1398-9995.2011.02607.x	Exclude due to animal study: ( fish )
134	Y. L. Chan (2011)	Elizabethkingia meningoseptica bacteraemia in a patient with common variable immunodeficiency	NA	Exclude due to dupplication
135	F.-c. L. Chang (2023)	P15 <i>Elizabethkingia anophelis </i>became the major<i> Elizabethkingia</i> species in bacteraemia patients in Northern Taiwan	10.1093/jacamr/dlac133.019	Exclude due to study type: (Meeting Abstract)
136	T.-Y. C. Chang (2019)	In vitro activities of imipenem, vancomycin, and rifampicin against clinical <i>Elizabethkingia</i> species producing BlaB and GOB metallo-beta-lactamases	10.1007/s10096-019-03639-3	inclouded
137	T. Y. C. Chang (2019)	In vitro activities of imipenem, vancomycin, and rifampicin against clinical Elizabethkingia species producing BlaB and GOB metallo-beta-lactamases	10.1007/s10096-019-03639-3	Exclude due to dupplication
138	Y.-C. L. Chang (2014)	Identification and epidemiological relatedness of clinical <i>Elizabethkingia meningoseptica</i> isolates from central Taiwan	10.1016/j.jmii.2013.03.007	Exclude due to lack of relevant data
139	Y. C. L. Chang (2014)	Identification and epidemiological relatedness of clinical Elizabethkingia meningoseptica isolates from central Taiwan	10.1016/j.jmii.2013.03.007	Exclude due to dupplication
140	Y. Z. Chang (2021)	MBLs, Rather Than Efflux Pumps, Led to Carbapenem Resistance in Fosfomycin and Aztreonam/Avibactam Resistant Elizabethkingia anophelis	10.2147/idr.S294149	Exclude due to lack of relevant data
141	Y. Z. Chang (2021)	Mbls, rather than efflux pumps, led to carbapenem resistance in fosfomycin and aztreonam/avibactam resistant elizabethkingia anophelis	10.2147/IDR.S294149	Exclude due to dupplication
142	Y. Z. Chang (2021)	MBLs, Rather Than Efflux Pumps, Led to Carbapenem Resistance in Fosfomycin and Aztreonam/Avibactam Resistant <i>Elizabethkingia anophelis</i>	10.2147/idr.S294149	Exclude due to dupplication
143	Y. Z. Chang (2021)	Mbls, rather than efflux pumps, led to carbapenem resistance in fosfomycin and aztreonam/avibactam resistant elizabethkingia anophelis	10.2147/IDR.S294149	Exclude due to dupplication
144	L. C. Chaoui (2022)	Identification and assessment of antimicrobial resistance bacteria in a hemodialysis water treatment system	10.2166/WH.2022.267	Exclude due to lack of data on antibiotics
145	M. S. Chaponda (2022)	Elizabethkingia meningoseptica Infection in COVID-19 Patients	10.7759/cureus.30337	Exclude due to lack of data on antibiotics
146	M. S. Chaponda (2022)	Elizabethkingia meningoseptica Infection in COVID-19 Patients	10.7759/cureus.30337	Exclude due to dupplication
147	S. R. Chaudhary (2023)	The First Reported Case of Elizabethkingia anophelis From Nepal	10.7759/cureus.45346	Exclude due to lack of data on antibiotics
148	S. R. Chaudhary (2023)	The First Reported Case of Elizabethkingia anophelis From Nepal	10.7759/cureus.45346	Exclude due to dupplication
149	K. G. Chawla (2015)	Elizabethkingia meningoseptica outbreak in intensive care unit	10.4103/0974-777X.150890	Exclude due to study type: (Letter)
150	K. V. Chawla (2013)	Nonfermenting gram-negative bacilli other than pseudomonas aeruginosa and acinetobacter spp. causing respiratory tract infections in a tertiary care center	10.4103/0974-777X.121996	Exclude due to lack of data on antibiotics
151	C.-H. L. Chen (2017)	Bacteremia caused by <i>Elizabethkingia meningoseptica</i> in a mechanically ventilated patient successfully treated with imipenemcilastatin and ciprofloxacin	10.1590/s1678-9946201759026	Exclude due to study type: (Letter)
152	C. H. L. Chen (2017)	Bacteremia caused by Elizabethkingia meningoseptica in a mechanically ventilated patient successfully treated with imipenem-cilastatin and ciprofloxacin	10.1590/s1678-9946201759026	Exclude due to dupplication
153	C. P. C. Chen (2017)	Risk factors of healthcare-associated Elizabethkingia meningoseptica infections in Taiwan medical center	NA	Exclude due to study type: (Conference Abstract)
154	G. J. T. Chen (2017)	Investigation of outbreak caused by Elizabethkingia meningoseptica at a respiratory care center in Taiwan	NA	Exclude due to study type: (Conference Abstract)
155	G. X. Z. Chen (2006)	Heterogeneity of metallo-Œ≤-lactamases in clinical isolates of <i>Chryseobacterium meningosepticum</i> from Hangzhou, China	10.1093/jac/dkl019	Exclude due to lack of relevant data
156	Q. I. Chen (2023)	Synergistic Antimicrobial Effects of Ibuprofen Combined with Standard-of-Care Antibiotics against Cystic Fibrosis Pathogens	10.3390/biomedicines11112936	Exclude due to lack of data on Elizabethkingia
157	S. B. Chen (2014)	Elizabethkingia anophelis: Molecular manipulation and interactions with mosquito hosts	NA	Exclude due to study type: (Conference Abstract)
158	S. B. Chen (2017)	Genomic, Physiologic, and Symbiotic Characterization of Serratia marcescens Strains Isolated from the Mosquito Anopheles stephensi	10.3389/fmicb.2017.01483	Exclude due to lack of data on antibiotics
159	S. B. Chen (2017)	Genomic, physiologic, and symbiotic characterization of Serratia marcescens strains isolated from the mosquito Anopheles stephensi	10.3389/fmicb.2017.01483	Exclude due to dupplication
160	S. B. Chen (2017)	Genomic, Physiologic, and Symbiotic Characterization of <i>Serratia marcescens</i> Strains Isolated from the Mosquito <i>Anopheles stephensi</i>	10.3389/fmicb.2017.01483	Exclude due to dupplication
161	S. B. Chen (2017)	Genomic, physiologic, and symbiotic characterization of Serratia marcescens strains isolated from the mosquito Anopheles stephensi	10.3389/fmicb.2017.01483	Exclude due to dupplication
162	S. J. Chen (2020)	Elizabethkingia anophelis: Physiologic and Transcriptomic Responses to Iron Stress	10.3389/fmicb.2020.00804	Exclude due to non-clinical samples: (eggs)
163	S. S. Chen (2017)	Insights from the draft genome into the pathogenicity of a clinical isolate of Elizabethkingia meningoseptica Em3	10.1186/s40793-017-0269-8	Exclude due to lack of data on antibiotics
164	S. S. Chen (2019)	Comparative genomic analyses reveal diverse virulence factors and antimicrobial resistance mechanisms in clinical Elizabethkingia meningoseptica¬†strains	10.1371/journal.pone.0222648	Exclude due to lack of relevant data
165	S. S. Chen (2019)	Comparative genomic analyses reveal diverse virulence factors and antimicrobial resistance mechanisms in clinical Elizabethkingia meningoseptica strains	10.1371/journal.pone.0222648	Exclude due to dupplication
166	S. S. Chen (2019)	Comparative genomic analyses reveal diverse virulence factors and antimicrobial resistance mechanisms in clinical <i>Elizabethkingia</i> <i>meningoseptica</i> strains	10.1371/journal.pone.0222648	Exclude due to dupplication
167	S. S. Chen (2019)	Comparative genomic analyses reveal diverse virulence factors and antimicrobial resistance mechanisms in clinical Elizabethkingia meningoseptica strains	10.1371/journal.pone.0222648	Exclude due to dupplication
168	S. W. Chen (2017)	Genomic and physiologic characterization of serratia marcescens isolated from the gut of anopheles stephensi	NA	Exclude due to study type: (Conference Abstract)
169	S. W. Chen (2017)	GENOMIC AND PHYSIOLOGIC CHARACTERIZATION OF <i>SERRATIA MARCESCENS</i> ISOLATED FROM THE GUT OF <i>ANOPHELES STEPHENSI</i>	NA	Exclude due to study type: (Meeting Abstract)
170	W.-C. C. Chen (2020)	Comparisons of clinical features and outcomes between <i>Elizabethkingia meningoseptica</i> and other glucose non-fermenting Gram-negative bacilli bacteremia in adult ICU patients	10.1016/j.jmii.2018.08.016	Exclude due to lack of data on antibiotics
171	W. C. C. Chen (2020)	Comparisons of clinical features and outcomes between Elizabethkingia meningoseptica and other glucose non-fermenting Gram-negative bacilli bacteremia in adult ICU patients	10.1016/j.jmii.2018.08.016	Exclude due to dupplication
172	W. C. C. Chen (2020)	Comparisons of clinical features and outcomes between Elizabethkingia meningoseptica and other glucose non-fermenting Gram-negative bacilli bacteremia in adult ICU patients	10.1016/j.jmii.2018.08.016	Exclude due to dupplication
173	W. C. C. Chen (2020)	Comparisons of clinical features and outcomes between Elizabethkingia meningoseptica and other glucose non-fermenting Gram-negative bacilli bacteremia in adult ICU patients	10.1016/j.jmii.2018.08.016	Exclude due to dupplication
174	Y. H. J. Cheng (2019)	‚ÄòMulticentre study evaluating matrix-assisted laser desorption ionization-time of flight mass spectrometry for identification of clinically isolated Elizabethkingia species and analysis of antimicrobial susceptibility‚Äô ‚Äì Author's reply	10.1016/j.cmi.2018.12.005	Exclude due to study type: (Letter)
175	Y. H. J. Cheng (2019)	‚ÄòMulticentre study evaluating matrix-assisted laser desorption ionization-time of flight mass spectrometry for identification of clinically isolated Elizabethkingia species and analysis of antimicrobial susceptibility‚Äô ‚Äì Author's reply	10.1016/j.cmi.2018.12.005	Exclude due to dupplication
176	Y. H. P. Cheng (2019)	Multicentre study evaluating matrix-assisted laser desorption ionization-time of flight mass spectrometry for identification of clinically isolated Elizabethkingia species and analysis of antimicrobial susceptibility	10.1016/j.cmi.2018.04.015	Exclude due to lack of relevant data
177	Y. H. P. Cheng (2019)	'Multicentre study evaluating matrix-assisted laser desorption ionization-time of flight mass spectrometry for identification of clinically isolated Elizabethkingia species and analysis of antimicrobial susceptibility' - Author's reply	10.1016/j.cmi.2018.12.005	Exclude due to dupplication
178	Y. H. P. Cheng (2019)	Multicentre study evaluating matrix-assisted laser desorption ionization-time of flight mass spectrometry for identification of clinically isolated <i>Elizabethkingia</i> species and analysis of antimicrobial susceptibility	10.1016/j.cmi.2018.04.015	Exclude due to dupplication
179	Y. H. P. Cheng (2019)	'Multicentre study evaluating matrix-assisted laser desorption ionization-time of flight mass spectrometry for identification of clinically isolated <i>Elizabethkingia</i> species and analysis of antimicrobial susceptibility' - Author's reply	10.1016/j.cmi.2018.12.005	Exclude due to dupplication
180	Y. H. P. Cheng (2019)	Multicentre study evaluating matrix-assisted laser desorption ionization‚Äìtime of flight mass spectrometry for identification of clinically isolated Elizabethkingia species and analysis of antimicrobial susceptibility	10.1016/j.cmi.2018.04.015	Exclude due to dupplication
181	K. L. C. Chew (2018)	<i>Elizabethkingia anophelis</i> Is the Dominant <i>Elizabethkingia</i> Species Found in Blood Cultures in Singapore	10.1128/jcm.01445-17	Exclude due to study type: (Letter)
182	K. L. C. Chew (2018)	Elizabethkingia anophelis Is the dominant elizabethkingia species found in blood cultures in Singapore	10.1128/JCM.01445-17	Exclude due to dupplication
183	K. L. C. Chew (2023)	Limited in vitro susceptibility of drug-resistant non-fermenting Gram-negative organisms against newer generation antibiotics	10.1016/j.pathol.2022.09.007	Exclude due to study type: (Letter)
184	G. K. Chhetri (2021)	Flavobacterium tagetis sp. nov., a novel urea-hydrolysing bacterium isolated from the roots of Tagetes patula	10.1099/ijsem.0.004984	Exclude due to lack of data on antibiotics
185	G. K. Chhetri (2021)	Flavobacterium tagetis sp. Nov., a novel urea-hydrolysing bacterium isolated from the roots of Tagetes patula	10.1099/ijsem.0.004984	Exclude due to dupplication
186	G. K. Chhetri (2021)	<i>Flavobacterium tagetis</i> sp. nov., a novel urea-hydrolysing bacterium isolated from the roots of <i>Tagetes patula</i>	10.1099/ijsem.0.004984	Exclude due to dupplication
187	G. K. Chhetri (2021)	Flavobacterium tagetis sp. Nov., a novel urea-hydrolysing bacterium isolated from the roots of Tagetes patula	10.1099/ijsem.0.004984	Exclude due to dupplication
188	L. M. Y. Chiang (2023)	A Case Series of Elizabethkingia Spp. Bacteremia in the Pediatric Population	10.1177/2333794x231219377	Exclude due to lack of data on antibiotics
189	L. M. Y. Chiang (2023)	A Case Series of Elizabethkingia Spp. Bacteremia in the Pediatric Population	10.1177/2333794X231219377	Exclude due to dupplication
190	L. M. Y. Chiang (2023)	A Case Series of <i>Elizabethkingia</i> Spp. Bacteremia in the Pediatric Population	10.1177/2333794x231219377	Exclude due to dupplication
191	L. M. Y. Chiang (2023)	A Case Series of Elizabethkingia Spp. Bacteremia in the Pediatric Population	10.1177/2333794X231219377	Exclude due to dupplication
192	M.-H. C. Chiang (2022)	Proteomic Network of Antibiotic-Induced Outer Membrane Vesicles Released by Extensively Drug-Resistant <i>Elizabethkingia anophelis</i>	10.1128/spectrum.00262-22	Exclude due to lack of relevant data
193	M. H. C. Chiang (2022)	Proteomic Network of Antibiotic-Induced Outer Membrane Vesicles Released by Extensively Drug-Resistant Elizabethkingia anophelis	10.1128/spectrum.00262-22	Exclude due to dupplication
194	M. H. C. Chiang (2022)	Proteomic Network of Antibiotic-Induced Outer Membrane Vesicles Released by Extensively Drug-Resistant Elizabethkingia anophelis	10.1128/spectrum.00262-22	Exclude due to dupplication
195	M. H. C. Chiang (2022)	Proteomic Network of Antibiotic-Induced Outer Membrane Vesicles Released by Extensively Drug-Resistant Elizabethkingia anophelis	10.1128/spectrum.00262-22	Exclude due to dupplication
196	C.-T. L. Chiu (2021)	Comparative Analysis of Gradient Diffusion and Disk Diffusion with Agar Dilution for Susceptibility Testing of <i>Elizabethkingia anophelis</i>	10.3390/antibiotics10040450	Exclude due to lack of relevant data
197	C. T. L. Chiu (2021)	Comparative Analysis of Gradient Diffusion and Disk Diffusion with Agar Dilution for Susceptibility Testing of Elizabethkingia anophelis	10.3390/antibiotics10040450	Exclude due to dupplication
198	C. T. L. Chiu (2021)	Comparative analysis of gradient diffusion and disk diffusion with agar dilution for susceptibility testing of Elizabethkingia anophelis	10.3390/antibiotics10040450	Exclude due to dupplication
199	C. T. L. Chiu (2021)	Comparative analysis of gradient diffusion and disk diffusion with agar dilution for susceptibility testing of Elizabethkingia anophelis	10.3390/antibiotics10040450	Exclude due to dupplication
200	M. H. K. Choi (2019)	Risk Factors for Elizabethkingia Acquisition and Clinical Characteristics of Patients, South Korea	10.3201/eid2501.171985	Exclude due to lack of data on antibiotics
201	M. H. K. Choi (2019)	Risk factors for Elizabethkingia acquisition and clinical characteristics of patients, South Korea	10.3201/eid2501.171985	Exclude due to dupplication
202	M. H. K. Choi (2019)	Risk Factors for <i>Elizabethkingia</i> Acquisition and Clinical Characteristics of Patients, South Korea	10.3201/eid2501.171985	Exclude due to dupplication
203	M. H. K. Choi (2019)	Risk factors for Elizabethkingia acquisition and clinical characteristics of patients, South Korea	10.3201/eid2501.171985	Exclude due to dupplication
204	L. F. A. Cintra (2016)	Outbreak of Catheter-Related Bloodstream Infection by Elizabethkingia: Gram Negative Bacteria Poorly Known in Dialysis Center	NA	Exclude due to study type: (Conference Abstract)
205	M. E. Colapietro (2016)	BlaB-15, a new BlaB metallo-Œ≤-lactamase variant found in an <i>Elizabethkingia miricola</i> clinical isolate	10.1016/j.diagmicrobio.2015.11.016	Exclude due to lack of data on antibiotics
206	M. E. Colapietro (2016)	BlaB-15, a new BlaB metallo-Œ≤-lactamase variant found in an Elizabethkingia miricola clinical isolate	10.1016/j.diagmicrobio.2015.11.016	Exclude due to dupplication
207	I. Y. C. A. Comba (2021)	Clinical Characteristics and Susceptibility Profiles of Infections Due to Elizabethkingia	10.1093/ofid/ofab466.848	Exclude due to study type: (Conference Abstract)
208	I. Y. S. Comba (2022)	Antimicrobial Susceptibility of Elizabethkingia Species: Report from a Reference Laboratory	10.1128/jcm.02541-21	Exclude due to lack of relevant data
209	I. Y. S. Comba (2022)	Antimicrobial Susceptibility of Elizabethkingia Species: Report from a Reference Laboratory	10.1128/jcm.02541-21	Exclude due to dupplication
210	I. Y. S. Comba (2022)	Antimicrobial Susceptibility of <i>Elizabethkingia</i> Species: Report from a Reference Laboratory	10.1128/jcm.02541-21	Exclude due to dupplication
211	I. Y. S. Comba (2022)	Antimicrobial Susceptibility of Elizabethkingia Species: Report from a Reference Laboratory	10.1128/jcm.02541-21	Exclude due to dupplication
212	P. P. W. Connell (2011)	Self-induced Elizabethkingia meningoseptica endophthalmitis: A case report	10.1186/1752-1947-5-303	Exclude due to :case report
213	S. L. Cooper (2019)	Flavobacteriaceae Bacteremia in Children A Multicenter Study	10.1097/inf.0000000000002449	Exclude due to lack of relevant data
214	S. L. Cooper (2019)	Flavobacteriaceae bacteremia in children: A multicenter study	10.1097/INF.0000000000002449	Exclude due to dupplication
215	D. M. J. Costa (2019)	Biofilm contamination of high-touched surfaces in intensive care units: epidemiology and potential impacts	10.1111/lam.13127	Exclude due to lack of data on antibiotics
216	P. d. O. A. Costa (2015)	Infection with multidrug-resistant gram-negative bacteria in a pediatric oncology intensive care unit: risk factors and outcomes	10.1016/j.jped.2014.11.009	Exclude due to lack of data on antibiotics
217	C. R. D'Agostino (2015)	Microbiologic clearance following transition from standard infusion piperacillin-tazobactam to extended-infusion for persistent Gram-negative bacteremia and possible endocarditis: A case report and review of the literature	10.1016/j.jiac.2015.05.010	Exclude due to :review; case report
218	A. R. C. da Costa (2021)	Frequency of pathogens in routine bacteriological diagnosis in fish and their antimicrobial resistance	10.5433/1679-0359.2021v42n6p3259	inclouded
219	J. L. A. Da Costa Lima (2014)	Infection by multidrug-resistant Elizabethkingia meningoseptica: Case reports	10.5935/1676-2444.20140053	Exclude due to :case report
220	P. S. L. P. Da Silva (2013)	Elizabethkingia meningoseptica: Emergent bacteria causing pneumonia in a critically ill child	10.1111/j.1442-200X.2012.03650.x	Exclude due to lack of data on antibiotics
221	J. W. W. Dallas (2023)	Captivity and Animal Microbiomes: Potential Roles of Microbiota for Influencing Animal Conservation	10.1007/s00248-022-01991-0	Exclude due to animal study: ( animal )
222	A. K. Das (2022)	Prevalence of<i> Elizabethkingia </i>meningoseptica Infections and their Resistant Pattern in Tertiary Care Hospital	10.22207/jpam.16.2.19	Exclude due to lack of relevant data
223	A. K. Das (2022)	Prevalence of Elizabethkingia meningoseptica Infections and their Resistant Pattern in Tertiary Care Hospital	10.22207/JPAM.16.2.19	Exclude due to dupplication
224	D. G. Z. Dawat (2021)	Antimicrobial activity of alloy metals and phage on Elizabethkingia anophelis	NA	Exclude due to lack of data on antibiotics
225	T. J. B. D. De Man (2021)	Colonization of carbapenem-resistant Klebsiella pneumoniae in a sink-drain model biofilm system	10.1017/ice.2020.1287	Exclude due to dupplication
226	S. S. Dembla (2019)	An unusual cause of nosocomial septicemia in ethanol-related pancreatitis after prolonged intensive care with Elizabethkingia meningoseptica	10.1111/jgh.14865	Exclude due to study type: (Conference Abstract)
227	C. M. Demir (2023)	Microorganisms grown in urine cultures and antimicrobial resistance patterns: A randomised retrospective analysis from a tertiary hospital	10.3855/JIDC.17483	Exclude due to lack of data on antibiotics
228	S. R. Dhiman (2013)	DDT & deltamethrin resistance status of known Japanese encephalitis vectors in Assam, India	NA	Exclude due to lack of data on antibiotics
229	J. Z. Di (2018)	Isolation, identification and antibiotic sensitivity of Elizabethkingia meningoseptica from Chinese sturgeon (Acipenser sinensis)	10.11964/jfc.20161110616	Exclude due to manuscript language
230	M. C. M. Di Pentima (1998)	In vitro antibiotic synergy against <i>Flavobacterium meningosepticum</i>:: Implications for therapeutic options	10.1086/520309	inclouded
231	M. F. Dias (2012)	Case series: Elizabethkingia meningosepticum	10.7860/JCDR/2012/4076.2557	Exclude due to lack of data on antibiotics
232	A. M. Dosi (2023)	Fecal and skin microbiota of two rescued Mediterranean monk seal pups during rehabilitation	10.1101/2023.07.05.546574	Exclude due to animal study: ( animal ; seal )
233	L. M. H. Duus (2013)	Bacteria of the genus Dyella can chronically colonise the airways of patients with cystic fibrosis and elicit a pronounced antibody response	10.1016/j.ijmm.2013.04.005	Exclude due to lack of data on antibiotics
234	L. M. W. Duus (2012)	Dyella species-a new opportunistic pathogen or an innocent bystander in cystic fibrosis?	10.1016/S1569-1993(12)60298-7	Exclude due to study type: (Conference Abstract)
235	E. J. F. Dziuban (2018)	Elizabethkingia in Children: A Comprehensive Review of Symptomatic Cases Reported From 1944 to 2017	10.1093/cid/cix1052	Exclude due to :review
236	E. J. F. Dziuban (2018)	Elizabethkingia in children: A comprehensive review of symptomatic cases reported from 1944 to 2017	10.1093/cid/cix1052	Exclude due to dupplication
237	E. J. F. Dziuban (2018)	<i>Elizabethkingia</i> in Children: A Comprehensive Review of Symptomatic Cases Reported From 1944 to 2017	10.1093/cid/cix1052	Exclude due to dupplication
238	E. J. F. Dziuban (2018)	Elizabethkingia in children: A comprehensive review of symptomatic cases reported from 1944 to 2017	10.1093/cid/cix1052	Exclude due to dupplication
239	H. S. H. Ebrahim-Saraie (2018)	A rare case of complicated pericardial effusion with Elizabethkingia meningoseptica from Iran	10.14715/cmb/2018.64.3.9	inclouded
240	H. S. H. Ebrahim-Saraie (2018)	A rare case of complicated pericardial effusion with <i>Elizabethkingia meningoseptica</i> from Iran	10.14715/cmb/2018.64.3.9	Exclude due to dupplication
241	H. S. H. Ebrahim-Saraie (2018)	A rare case of complicated pericardial effusion with Elizabethkingia meningoseptica from Iran	10.14715/cmb/2018.64.3.9	Exclude due to dupplication
242	L. M. O. Echeverri (2010)	Bacteriemia por Elizabethkingia meningoseptica en paciente con leucemia linfobl√°stica aguda	NA	Exclude due to study type: (case-report)
243	D. J. D. Edwards (2021)	SNPPar: identifying convergent evolution and other homoplasies from microbial whole-genome alignments	10.1099/mgen.0.000694	Exclude due to lack of data on antibiotics
244	D. J. D. Edwards (2021)	SNPPar: identifying convergent evolution and other homoplasies from microbial whole-genome alignments	10.1099/mgen.0.000694	Exclude due to dupplication
245	D. J. D. Edwards (2021)	SNPPar: identifying convergent evolution and other homoplasies from microbial whole-genome alignments	10.1099/mgen.0.000694	Exclude due to dupplication
246	D. J. D. Edwards (2021)	SNPPar: identifying convergent evolution and other homoplasies from microbial whole-genome alignments	10.1099/mgen.0.000694	Exclude due to dupplication
247	F. Emele (2000)	Etiologic spectrum and pattern of antimicrobial drug susceptibility in bacterial meningitis in Sokoto, Nigeria	10.1080/080352500750043396	inclouded
248	E. A. Erdem (2013)	Posttraumatic keratitis caused by Elizabethkingia meningosepticum	10.1097/ICL.0b013e318291d171	Exclude due to lack of relevant data
249	F. B. Erdem (2022)	An Elizabethkingia meningoseptica (Chryseobacterium meningosepticum) Outbreak in Intensive Care Units and Infection Control Measures	10.5578/flora.20229804	Exclude due to lack of relevant data
250	F. B. Erdem (2022)	An Elizabethkingia meningoseptica (Chryseobacterium meningosepticum) Outbreak in Intensive Care Units and Infection Control Measures	10.5578/flora.20229804	Exclude due to dupplication
251	H. B. G. Eriksen (2017)	Determination of Elizabethkingia Diversity by MALDI-TOF Mass Spectrometry and Whole-Genome Sequencing	10.3201/eid2302.161321	Exclude due to lack of data on antibiotics
252	H. B. G. Eriksen (2017)	Determination of <i>Elizabethkingia</i> Diversity by MALDI-TOF Mass Spectrometry and Whole-Genome Sequencing	10.3201/eid2302.161321	Exclude due to dupplication
253	H. B. G. Eriksen (2017)	Determination of elizabethkingia diversity by MALDI-TOF mass spectrometry and whole-genome sequencing	10.3201/eid2302.161321	Exclude due to dupplication
254	M. B. M. Erinmez (2021)	Investigation of an outbreak of Elizabethkingia meningoseptica on a pediatric intensive care unit	10.3205/dgkh000390	Exclude due to lack of relevant data
255	M. M. Erinmez (2021)	Investigation of an outbreak of Elizabethkingia meningoseptica on a pediatric intensive care unit	10.3205/dgkh000390	Exclude due to dupplication
256	I. M. Esteban (2019)	Bullous pneumonia secondary to Elizabethkingia meningoseptica, its clinical and radiological evolution	10.5546/AAP.2019.E150	Exclude due to manuscript language
257	M. D. Exner (2020)	Hygienic-microbiological risks ‚Äì prevention and control strategies in water supply and sewage disposal in hospitals	NA	Exclude due to manuscript language
258	E. R. Farfour (2023)	Rarely Encountered Gram-Negative Rods and Lung Transplant Recipients: A Narrative Review	10.3390/microorganisms11061468	Exclude due to :review; narrative review
259	M. B. A. Farhan (2023)	The Effect of Treated Sulfur Water on the Microbial Content of the Soil and the Extent of Resistance of These Bacteria to Antibiotics	10.1088/1755-1315/1222/1/012046	Exclude due to :conference proceedings
260	M. S. Fernandez-Delgado (2017)	Occurrence and virulence properties of <i>Vibrio</i> and <i>Salinivibrio</i> isolates from tropical lagoons of the southern Caribbean Sea	10.1007/s10482-017-0856-0	Exclude due to lack of data on Elizabethkingia
261	R. T. Flores (2017)	Unique transposon genome rearrangements identified in elizabethkingia anophelis outbreak strains in the midwest US	NA	Exclude due to study type: (Conference Abstract)
262	R. T. Flores (2017)	Unique Transposon Genome Rearrangements Identified in <i>Elizabethkingia anophelis</i> Outbreak Strains in the Midwest US	NA	Exclude due to study type: (Meeting Abstract)
263	A. G. Fofana (2021)	Analyzing gut microbiota composition in individual Anopheles mosquitoes after experimental treatment	10.1016/j.isci.2021.103416	Exclude due to lack of data on Elizabethkingia
264	A. G. Fofana (2021)	Analyzing gut microbiota composition in individual <i>Anopheles</i> mosquitoes after experimental treatment	10.1016/j.isci.2021.103416	Exclude due to dupplication
265	A. G. Fofana (2021)	Analyzing gut microbiota composition in individual Anopheles mosquitoes after experimental treatment	10.1016/j.isci.2021.103416	Exclude due to dupplication
266	E. L. A. Fonseca (2018)	The Resistome of Low-Impacted Marine Environments Is Composed by Distant Metallo-Œ≤-Lactamases Homologs	10.3389/fmicb.2018.00677	Exclude due to lack of data on antibiotics
267	E. L. A. Fonseca (2018)	The resistome of low-impacted marine environments is composed by distant Metallo-Œ≤-lactamases homologs	10.3389/fmicb.2018.00677	Exclude due to dupplication
268	E. L. A. Fonseca (2018)	The Resistome of Low-Impacted Marine Environments Is Composed by Distant Metallo-Œ≤-Lactamases Homologs	10.3389/fmicb.2018.00677	Exclude due to dupplication
269	E. L. A. Fonseca (2018)	The resistome of low-impacted marine environments is composed by distant Metallo-Œ≤-lactamases homologs	10.3389/fmicb.2018.00677	Exclude due to dupplication
270	E. L. F. Fonseca (2024)	Emergence of Elizabethkingia miricola in the Brazilian Amazon region	10.1016/j.scitotenv.2023.168166	Exclude due to animal study: ( animal )
271	E. L. F. Fonseca (2024)	Emergence of<i> Elizabethkingia</i><i> miricola</i> in the Brazilian Amazon region	10.1016/j.scitotenv.2023.168166	Exclude due to dupplication
272	E. L. F. Fonseca (2024)	Emergence of Elizabethkingia miricola in the Brazilian Amazon region	10.1016/j.scitotenv.2023.168166	Exclude due to dupplication
273	J. B. S. Forrester (2018)	In vitro activity of ceftolozane/tazobactam vs nonfermenting, gram- negative cystic fibrosis isolates	10.1093/ofid/ofy158	Exclude due to lack of data on Elizabethkingia
274	T. G. Frank (2013)	First case of Elizabethkingia anophelis meningitis in the Central African Republic	10.1016/S0140-6736(13)60318-9	Exclude due to lack of data on antibiotics
275	F. N. Frost (2018)	Case Report: First report of Elizabethkingia miricola infection in a patient with cystic fibrosis	10.12688/f1000research.14441.2	Exclude due to :case report
276	J. Z. Fu (2021)	The Integrative and Conjugative Element ICECspPOL2 Contributes to the Outbreak of Multi-Antibiotic-Resistant Bacteria for Chryseobacterium Spp. and Elizabethkingia Spp	10.1128/Spectrum.02005-21	Exclude due to lack of data on antibiotics
277	J. Z. Fu (2021)	The Integrative and Conjugative Element ICECspPOL2 Contributes to the Outbreak of Multi-Antibiotic-Resistant Bacteria for Chryseobacterium Spp. and Elizabethkingia Spp	10.1128/SPECTRUM.02005-21	Exclude due to dupplication
278	J. Z. Fu (2021)	The Integrative and Conjugative Element ICECspPOL2 Contributes to the Outbreak of Multi-Antibiotic-Resistant Bacteria for <i>Chryseobacterium</i> Spp. and <i>Elizabethkingia</i> Spp	10.1128/Spectrum.02005-21	Exclude due to dupplication
279	J. Z. Fu (2021)	The Integrative and Conjugative Element ICECspPOL2 Contributes to the Outbreak of Multi-Antibiotic-Resistant Bacteria for Chryseobacterium Spp. and Elizabethkingia Spp	10.1128/SPECTRUM.02005-21	Exclude due to dupplication
280	V. R. Ganesan (2021)	Invasive Elizabethkingia meningoseptica infections - a descriptive study from South India	NA	Exclude due to study type: (Meeting Abstract)
281	V. S. Ganesan (2022)	Elizabethkingia meningoseptica Infections: A Case Series from a Tertiary Hospital in South Tamil Nadu	10.5005/jp-journals-10071-24292	Exclude due to lack of relevant data
282	V. S. Ganesan (2022)	<i>Elizabethkingia meningoseptica</i> Infections: A Case Series from a Tertiary Hospital in South Tamil Nadu	10.5005/jp-journals-10071-24292	Exclude due to dupplication
283	V. S. Ganesan (2022)	Elizabethkingia meningoseptica Infections: A Case Series from a Tertiary Hospital in South Tamil Nadu	10.5005/jp-journals-10071-24292	Exclude due to dupplication
284	H. L. Gao (2021)	Elizabethkingia miricola Causes Intracranial Infection: A Case Study	10.3389/fmed.2021.761924	Exclude due to lack of relevant data
285	H. L. Gao (2021)	Elizabethkingia miricola Causes Intracranial Infection: A Case Study	10.3389/fmed.2021.761924	Exclude due to dupplication
286	H. L. Gao (2021)	<i>Elizabethkingia miricola</i> Causes Intracranial Infection: A Case Study	10.3389/fmed.2021.761924	Exclude due to dupplication
287	H. L. Gao (2021)	Elizabethkingia miricola Causes Intracranial Infection: A Case Study	10.3389/fmed.2021.761924	Exclude due to dupplication
288	S. A. Garg (2015)	Pyonephrosis due to Chryseobacterium gleum: A first case report	10.4103/0255-0857.154894	Exclude due to :case report
289	L. L. Gearinger (2013)	Atypical Pathogens Observed in Recent Clinical Studies of Bacterial Conjunctivitis	NA	Exclude due to study type: (Meeting Abstract)
290	L. S. Gearinger (2013)	Atypical pathogens observed in recent clinical studies of bacterial conjunctivitis	NA	Exclude due to dupplication
291	Z. Z. Geng (2019)	Clinical characteristics of 23 cases of orbital cellulitis in children and literature review	10.16718/j.1009-7708.2019.02.003	Exclude due to :review; literature review
292	Z. Z. Geng (2019)	Clinical characteristics of 23 cases of orbital cellulitis in children and literature review	10.16718/j.1009-7708.2019.02.003	Exclude due to dupplication
293	S. M. R. Ghafoori (2021)	Structural characterization of a Type B chloramphenicol acetyltransferase from the emerging pathogen Elizabethkingia anophelis NUHP1	10.1038/s41598-021-88672-z	Exclude due to animal study: ( cat )
294	S. M. R. Ghafoori (2021)	Structural characterization of a Type B chloramphenicol acetyltransferase from the emerging pathogen Elizabethkingia anophelis NUHP1	10.1038/s41598-021-88672-z	Exclude due to dupplication
295	S. M. R. Ghafoori (2021)	Structural characterization of a Type B chloramphenicol acetyltransferase from the emerging pathogen <i>Elizabethkingia anophelis</i> NUHP1	10.1038/s41598-021-88672-z	Exclude due to dupplication
296	S. M. R. Ghafoori (2021)	Structural characterization of a Type B chloramphenicol acetyltransferase from the emerging pathogen Elizabethkingia anophelis NUHP1	10.1038/s41598-021-88672-z	Exclude due to dupplication
297	A. V. Ghafur (2013)	Elizabethkingia meningoseptica bacteremia in immunocompromised hosts: The first case series from India	10.4103/2278-330x.119912	Exclude due to lack of relevant data
298	A. V. Ghafur (2013)	Elizabethkingia meningoseptica bacteremia in immunocompromised hosts: The first case series from India	10.4103/2278-330x.119912	Exclude due to dupplication
299	T. L. Gil-Gil (2019)	Antimicrobial resistance: A multifaceted problem with multipronged solutions	10.1002/mbo3.945	Exclude due to study type: (Editorial Material)
300	E. B. C. Go (2015)	Diversity of ampicillin resistant bacteria in domestic streams	10.7845/kjm.2015.5067	Exclude due to manuscript language
301	G. D. Goel (2015)	A method for early detection of antibiotic resistance in positive blood cultures: Experience from an oncology centre in eastern India	10.4103/0255-0857.150883	Exclude due to lack of data on antibiotics
302	S. J. Goel (2023)	Neonatal Meningitis Secondary to Elizabethkingia meningoseptica Infection	10.4103/jgid.jgid_111_22	Exclude due to lack of relevant data
303	S. J. Goel (2023)	Neonatal meningitis secondary to Elizabethkingia meningoseptica infection	10.4103/jgid.jgid_111_22	Exclude due to dupplication
304	S. J. Goel (2023)	Neonatal meningitis secondary to <i>Elizabethkingia</i> <i>meningoseptica</i> infection	10.4103/jgid.jgid_111_22	Exclude due to dupplication
305	S. J. Goel (2023)	Neonatal meningitis secondary to Elizabethkingia meningoseptica infection	10.4103/jgid.jgid_111_22	Exclude due to dupplication
306	I. K. O. Gokce (2012)	Trimethoprim-sulfamethoxazole treatment for meningitis owing to multidrug-resistant Elizabethkingia meningoseptica in an extremely low-birthweight, premature infant	10.1179/2046905511y.0000000008	Exclude due to lack of relevant data
307	I. K. O. Gokce (2012)	Trimethoprim-sulfamethoxazole treatment for meningitis owing to multidrug-resistant Elizabethkingia meningoseptica in an extremely low-birthweight, premature infant	10.1179/2046905511Y.0000000008	Exclude due to dupplication
308	I. K. O. Gokce (2012)	Trimethoprim-sulfamethoxazole treatment for meningitis owing to multidrug-resistant <i>Elizabethkingia meningoseptica</i> in an extremely low-birthweight, premature infant	10.1179/2046905511y.0000000008	Exclude due to dupplication
309	I. K. O. Gokce (2012)	Trimethoprim-sulfamethoxazole treatment for meningitis owing to multidrug-resistant Elizabethkingia meningoseptica in an extremely low-birthweight, premature infant	10.1179/2046905511Y.0000000008	Exclude due to dupplication
310	M. A. R.-A. Gomez-Govea (2022)	Suppression of Midgut Microbiota Impact Pyrethroid Susceptibility in <i>Aedes aegypti</i>	10.3389/fmicb.2022.761459	Exclude due to lack of data on antibiotics
311	C. C.-A. Gonzalez (2016)	<i>Severe sepsis and pulmonary abscess with bacteremia due to</i> Elizabethkingia miricola	10.1016/j.medmal.2015.10.011	Exclude due to lack of data on antibiotics
312	C. C.-A. Gonzalez (2016)	Severe sepsis and pulmonary abscess with bacteremia due to Elizabethkingia miricola	10.1016/j.medmal.2015.10.011	Exclude due to dupplication
313	L. J. V. Gonz√°lez (2012)	Carbapenem resistance in Elizabethkingia meningoseptica is mediated by metallo-Œ≤-lactamase BlaB	10.1128/aac.05835-11	Exclude due to lack of relevant data
314	L. J. V. Gonz√°lez (2012)	Carbapenem resistance in Elizabethkingia meningoseptica is mediated by metallo-Œ≤-lactamase BlaB	10.1128/AAC.05835-11	Exclude due to dupplication
315	L. J. V. Gonzalez (2012)	Carbapenem Resistance in <i>Elizabethkingia meningoseptica</i> Is Mediated by Metallo-Œ≤-Lactamase BlaB	10.1128/aac.05835-11	Exclude due to dupplication
316	L. J. V. Gonz√°lez (2012)	Carbapenem resistance in Elizabethkingia meningoseptica is mediated by metallo-Œ≤-lactamase BlaB	10.1128/AAC.05835-11	Exclude due to dupplication
317	A. B. Govindaswamy (2018)	Multidrug resistant Elizabethkingia meningoseptica bacteremia - Experience from a level 1 trauma centre in India	10.5582/irdr.2018.01077	Exclude due to lack of relevant data
318	A. B. Govindaswamy (2018)	Multidrug resistant Elizabethkingia meningoseptica bacteremia-Experience from a level 1 trauma centre in India	10.5582/irdr.2018.01077	Exclude due to dupplication
319	A. B. Govindaswamy (2018)	Multidrug resistant Elizabethkingia meningoseptica bacteremia - Experience from a level 1 trauma centre in India	10.5582/irdr.2018.01077	Exclude due to dupplication
320	A. B. Govindaswamy (2018)	Multidrug resistant Elizabethkingia meningoseptica bacteremia-Experience from a level 1 trauma centre in India	10.5582/irdr.2018.01077	Exclude due to dupplication
321	M. Gratten (1981)	THE LABORATORY DIAGNOSIS OF OPPORTUNISTIC INFECTIONS CAUSED BY UNCOMMON BACTERIA IN PAPUA-NEW-GUINEA	NA	Exclude due to lack of data on antibiotics
322	S. L. B. Green (1999)	Identification and management of an outbreak of <i>Flavobacterium meningosepticum</i> infection in a colony of South African clawed frogs (<i>Xenopus laevis</i>)	NA	Exclude due to study type: (Article; Proceedings Paper)
323	D. D. P. Gudeta (2016)	Biochemical characterization of CPS-1, a subclass B3 metallo-Œ≤-lactamase from a Chryseobacterium piscium soil isolate	10.1128/AAC.01924-15	Exclude due to lack of relevant data
324	B. F. Guerpillon (2022)	Elizabethkingia anophelis outbreak in France	10.1016/j.idnow.2022.05.005	Exclude due to lack of relevant data
325	B. F. Guerpillon (2022)	Elizabethkingia anophelis outbreak in France	10.1016/j.idnow.2022.05.005	Exclude due to dupplication
326	B. F. Guerpillon (2022)	Elizabethkingia anophelis outbreak in France	10.1016/j.idnow.2022.05.005	Exclude due to dupplication
327	B. F. Guerpillon (2022)	Elizabethkingia anophelis outbreak in France	10.1016/j.idnow.2022.05.005	Exclude due to dupplication
328	S. √ñ. G√ºng√∂r (2003)	A <i>Chryseobacterium meningosepticum</i> outbreak in a neonatal ward	10.1086/502261	inclouded
329	G. B. Gunnarsson (2002)	Septic arthritis caused by Chryseobacterium meningosepticum in an immunocompetent male	10.1080/00365540110077461	Exclude due to study type: (Editorial Material)
330	Z. M. Guo (2014)	Recent advances in the discovery of metallo-Œ≤-lactamase inhibitors for Œ≤-lactam antibiotic-resistant reversing agents	10.2174/1389450115666140326094504	Exclude due to study type: (Review)
331	P. Z. Gupta (2017)	Elizabethkingia miricola: A rare non-fermenter causing urinary tract infection	10.12998/wjcc.v5.i5.187	Exclude due to lack of data on antibiotics
332	P. Z. Gupta (2017)	<i>Elizabethkingia miricola</i>: A rare non-fermenter causing urinary tract infection	10.12998/wjcc.v5.i5.187	Exclude due to dupplication
333	S. P. Gupta (2010)	Meningitis and sepsis due to multidrug-resistant Elizabethkingia meningoseptica in a premature neonate	10.3233/JPI-2010-0276	Exclude due to lack of relevant data
334	S. P. Gupta (2010)	Meningitis and sepsis due to multidrug-resistant <i>Elizabethkingia meningoseptica</i> in a premature neonate	10.3233/jpi-2010-0276	Exclude due to dupplication
335	S. P. Gupta (2010)	Meningitis and sepsis due to multidrug-resistant Elizabethkingia meningoseptica in a premature neonate	10.3233/JPI-2010-0276	Exclude due to dupplication
336	B. R. C. Hadfield (2021)	Neonatal bloodstream infections	10.1097/qco.0000000000000764	Exclude due to study type: (Review)
337	M.-S. K. Han (2017)	Relative Prevalence and Antimicrobial Susceptibility of Clinical Isolates of <i>Elizabethkingia</i> Species Based on 16S rRNA Gene Sequencing	10.1128/jcm.01637-16	Exclude due to lack of relevant data
338	M. S. K. Han (2017)	Relative Prevalence and Antimicrobial Susceptibility of Clinical Isolates of Elizabethkingia Species Based on 16S rRNA Gene Sequencing	10.1128/jcm.01637-16	Exclude due to dupplication
339	M. S. K. Han (2017)	Relative prevalence and antimicrobial susceptibility of clinical isolates of Elizabethkingia species based on 16S rRNA gene sequencing	10.1128/JCM.01637-16	Exclude due to dupplication
340	M. S. K. Han (2017)	Relative prevalence and antimicrobial susceptibility of clinical isolates of Elizabethkingia species based on 16S rRNA gene sequencing	10.1128/JCM.01637-16	Exclude due to dupplication
341	C. M. Hartley (2023)	Successful Eradication of a Highly Resistant Elizabethkingia anophelis Species in a Premature Neonate With Bacteremia and Meningitis	10.1097/inf.0000000000004132	Exclude due to lack of relevant data
342	C. M. Hartley (2023)	Successful Eradication of a Highly Resistant Elizabethkingia anophelis Species in a Premature Neonate with Bacteremia and Meningitis	10.1097/INF.0000000000004132	Exclude due to dupplication
343	M. R. S. Hasan (2020)	Unusual accumulation of a wide array of antimicrobial resistance mechanisms in a patient with cytomegalovirus-associated hemophagocytic lymphohistiocytosis: A case report	10.1186/s12879-020-04966-z	Exclude due to :case report
344	A. W. A. Hashmi (2023)	Multi-Drug-Resistant Elizabethkingia meningoseptica: A Rare Cause of Late-Onset Sepsis in a Preterm Neonate	10.7759/cureus.34361	inclouded
345	A. W. A. Hashmi (2023)	Multi-Drug-Resistant Elizabethkingia meningoseptica: A Rare Cause of Late-Onset Sepsis in a Preterm Neonate	10.7759/cureus.34361	Exclude due to dupplication
346	W. M. N. W. P. Hassan (2017)	An uncommon Elizabethkingia meningoseptica septicemia in hemorrhagic stroke with septic shock patient during prolonged neuro-intensive care management	NA	Exclude due to lack of data on antibiotics
347	W. M. N. W. P. Hassan (2017)	An uncommon Elizabethkingia meningoseptica septicemia in hemorrhagic stroke with septic shock patient during prolonged neuro-intensive care management	NA	Exclude due to dupplication
348	W. M. N. W. P. Hassan (2017)	An uncommon Elizabethkingia meningoseptica septicemia in hemorrhagic stroke with septic shock patient during prolonged neuro-intensive care management	NA	Exclude due to dupplication
349	S. A. Hayek (2012)	Elizabethkingia meningosepticum meningitis in an immunocompetent adult: Rapid bacteriologic diagnosis by maldi-tof mass spectrometry	10.1002/jhm.1927	Exclude due to study type: (Conference Abstract)
350	S. S. A. Hayek (2013)	Rare elizabethkingia meningosepticum meningitis case in an immunocompetent adult	10.1038/emi.2013.16	Exclude due to lack of relevant data
351	S. J. Hem (2022)	Genomic analysis of <i>Elizabethkingia</i> species from aquatic environments: Evidence for potential clinical transmission	10.1016/j.crmicr.2021.100083	Exclude due to lack of data on Elizabethkingia
352	A. N. C. Hemenway (2018)	Treatment considerations for potential uropathogens detected by precision microbiological testing	10.2146/ajhp180208	Exclude due to study type: (Review)
353	L. T. V. D. H. Hoa (2021)	A Rare Case of Elizabethkingia meningoseptica Bacteremia After Liver Transplantation	10.12659/ajcr.933992	Exclude due to lack of relevant data
354	L. T. V. H. Hoa (2021)	A rare case of elizabethkingia meningoseptica bacteremia after liver transplantation	10.12659/AJCR.933992	Exclude due to dupplication
355	L. T. V. H. Hoa (2021)	A rare case of elizabethkingia meningoseptica bacteremia after liver transplantation	10.12659/AJCR.933992	Exclude due to dupplication
356	L. T. V. P. D. Hoa (2021)	A Rare Case of <i>Elizabethkingia meningoseptica</i> Bacteremia After Liver Transplantation	10.12659/ajcr.933992	Exclude due to dupplication
357	B. Holmes (1987)	IDENTIFICATION AND DISTRIBUTION OF FLAVOBACTERIUM-MENINGOSEPTICUM IN CLINICAL MATERIAL	10.1111/j.1365-2672.1987.tb02378.x	Exclude due to study type: (Review)
358	S. N. G. Hoque (2001)	<i>Chryseobacterium</i> (<i>Flavobacterium</i>) <i>meningosepticum</i> outbreak associated with colonization of water taps in a neonatal intensive care unit	10.1053/jhin.2000.0908	Exclude due to lack of relevant data
359	L. E. I. Horsfall (2011)	Broad antibiotic resistance profile of the subclass B3 metallo-Œ≤-lactamase GOB-1, a di-zinc enzyme	10.1111/j.1742-4658.2011.08046.x	Exclude due to lack of data on antibiotics
360	L. E. I. Horsfall (2011)	Broad antibiotic resistance profile of the subclass B3 metallo-Œ≤- lactamase GOB-1, a di-zinc enzyme	10.1111/j.1742-4658.2011.08046.x	Exclude due to dupplication
361	J. C. C. Howard (2020)	Elizabethkingia miricola bacteraemia in a haemodialysis patient	10.1099/acmi.0.000098	Exclude due to lack of data on antibiotics
362	J. C. C. Howard (2020)	Elizabethkingia miricola bacteraemia in a haemodialysis patient	10.1099/acmi.0.000098	Exclude due to dupplication
363	M. S. L. Hsu (2011)	Clinical features, antimicrobial susceptibilities, and outcomes of Elizabethkingia meningoseptica (Chryseobacterium meningosepticum) bacteremia at a medical center in Taiwan, 1999-2006	10.1007/s10096-011-1223-0	Exclude due to lack of relevant data
364	M. S. L. Hsu (2011)	Clinical features, antimicrobial susceptibilities, and outcomes of Elizabethkingia meningoseptica (Chryseobacterium meningosepticum) bacteremia at a medical center in Taiwan, 1999-2006	10.1007/s10096-011-1223-0	Exclude due to dupplication
365	M. S. L. Hsu (2011)	Clinical features, antimicrobial susceptibilities, and outcomes of <i>Elizabethkingia meningoseptica</i> (<i>Chryseobacterium meningosepticum</i>) bacteremia at a medical center in Taiwan, 1999-2006	10.1007/s10096-011-1223-0	Exclude due to dupplication
366	M. S. L. Hsu (2011)	Clinical features, antimicrobial susceptibilities, and outcomes of Elizabethkingia meningoseptica (Chryseobacterium meningosepticum) bacteremia at a medical center in Taiwan, 1999-2006	10.1007/s10096-011-1223-0	Exclude due to dupplication
367	P. R. T. Hsueh (1997)	Susceptibilities of Chryseobacterium indologenes and Chryseobacterium meningosepticum to cefepime and cefpirome	10.1128/jcm.35.12.3323-3324.1997	Exclude due to lack of relevant data
368	R. Z. Hu (2020)	Whole-genome analysis of the potentially zoonotic Elizabethkingia miricola FL160902 with two new chromosomal MBL gene variants	10.1093/jac/dkz480	inclouded
369	R. Z. Hu (2020)	Whole-genome analysis of the potentially zoonotic Elizabethkingia miricola FL160902 with two new chromosomal MBL gene variants	10.1093/jac/dkz480	Exclude due to dupplication
370	R. Z. Hu (2020)	Whole-genome analysis of the potentially zoonotic <i>Elizabethkingia miricola</i> FL160902 with two new chromosomal MBL gene variants	10.1093/jac/dkz480	Exclude due to dupplication
371	R. Z. Hu (2020)	Molecular diversity of chromosomal metallo-Œ≤-lactamase genes in <i>Elizabethkingia</i> genus	10.1016/j.ijantimicag.2020.105978	Exclude due to lack of data on antibiotics
372	R. Z. Hu (2020)	Whole-genome analysis of the potentially zoonotic Elizabethkingia miricola FL160902 with two new chromosomal MBL gene variants	10.1093/jac/dkz480	Exclude due to dupplication
373	R. Z. Hu (2020)	Molecular diversity of chromosomal metallo-Œ≤-lactamase genes in Elizabethkingia genus	10.1016/j.ijantimicag.2020.105978	Exclude due to dupplication
374	S. C. Hu (2023)	Probability of outbreaks and cross-border dissemination of the emerging pathogen: a genomic survey of <i>Elizabethkingia meningoseptica</i>	10.1128/spectrum.01602-23	Exclude due to lack of relevant data
375	S. C. Hu (2023)	Probability of outbreaks and cross-border dissemination of the emerging pathogen: a genomic survey of Elizabethkingia meningoseptica	10.1128/spectrum.01602-23	Exclude due to dupplication
376	S. J. Hu (2017)	Elizabethkingia anophelis Isolated from Patients with Multiple Organ Dysfunction Syndrome and Lower Respiratory Tract Infection: Report of Two Cases and Literature Review	10.3389/fmicb.2017.00382	Exclude due to :review; literature review
377	S. J. Hu (2017)	Elizabethkingia anophelis isolated from patients with multiple organ dysfunction syndrome and lower respiratory tract infection: Report of two cases and literature review	10.3389/fmicb.2017.00382	Exclude due to dupplication
378	S. L. Hu (2022)	Biofilm formation and antibiotic sensitivity in Elizabethkingia anophelis	10.3389/fcimb.2022.953780	Exclude due to lack of relevant data
379	S. L. Hu (2022)	Biofilm formation and antibiotic sensitivity in Elizabethkingia anophelis	10.3389/fcimb.2022.953780	Exclude due to dupplication
380	S. L. Hu (2022)	Biofilm formation and antibiotic sensitivity in <i>Elizabethkingia anophelis</i>	10.3389/fcimb.2022.953780	Exclude due to dupplication
381	S. L. Hu (2022)	Biofilm formation and antibiotic sensitivity in Elizabethkingia anophelis	10.3389/fcimb.2022.953780	Exclude due to dupplication
382	X. F. Huang (2019)	Candidate Animal Disease Model of Elizabethkingia Spp. Infection in Humans, Based on the Systematic Pathology and Oxidative Damage Caused by E. miricola in Pelophylax nigromaculatus	10.1155/2019/6407524	Exclude due to animal study: ( animal ; frog )
383	Y.-C. L. Huang (2018)	Comparison of the therapeutic efficacy of fluoroquinolone and non-fluoroquinolone treatment in patients with <i>Elizabethkingia meningoseptica</i> bacteraemia	10.1016/j.ijantimicag.2017.05.018	Exclude due to lack of relevant data
384	Y.-C. W. Huang (2019)	Comparison of clinical characteristics of bacteremia from <i>Elizabethkingia meningoseptica</i> and other carbapenem-resistant, non-fermenting Gram-negative bacilli at a tertiary medical center	10.1016/j.jmii.2018.06.007	Exclude due to lack of data on antibiotics
385	Y. C. H. Huang (2017)	Risk factors and outcome of levofloxacin-resistant Elizabethkingia meningoseptica bacteraemia in adult patients in Taiwan	10.1007/s10096-017-2942-7	Exclude due to lack of relevant data
386	Y. C. H. Huang (2017)	Risk factors and outcome of levofloxacin-resistant Elizabethkingia meningoseptica bacteraemia in adult patients in Taiwan	10.1007/s10096-017-2942-7	Exclude due to dupplication
387	Y. C. H. Huang (2017)	Risk factors and outcome of levofloxacin-resistant <i>Elizabethkingia meningoseptica</i> bacteraemia in adult patients in Taiwan	10.1007/s10096-017-2942-7	Exclude due to dupplication
388	Y. C. H. Huang (2017)	Risk factors and outcome of levofloxacin-resistant Elizabethkingia meningoseptica bacteraemia in adult patients in Taiwan	10.1007/s10096-017-2942-7	Exclude due to dupplication
389	Y. C. W. Huang (2019)	Comparison of clinical characteristics of bacteremia from Elizabethkingia meningoseptica and other carbapenem-resistant, non-fermenting Gram-negative bacilli at a tertiary medical center	10.1016/j.jmii.2018.06.007	Exclude due to dupplication
390	Y. C. W. Huang (2019)	Comparison of clinical characteristics of bacteremia from Elizabethkingia meningoseptica and other carbapenem-resistant, non-fermenting Gram-negative bacilli at a tertiary medical center	10.1016/j.jmii.2018.06.007	Exclude due to dupplication
391	Y. C. W. Huang (2019)	Comparison of clinical characteristics of bacteremia from Elizabethkingia meningoseptica and other carbapenem-resistant, non-fermenting Gram-negative bacilli at a tertiary medical center	10.1016/j.jmii.2018.06.007	Exclude due to dupplication
392	P.-P. L. Hung (2008)	<i>Chryseobacterium meningosepticum</i> infection:: antibiotic susceptibility and risk factors for mortality	NA	Exclude due to lack of relevant data
393	X. W. Huo (2024)	Revitalizing pond culture system: Harnessing the power of composite nanopeptide C-I20, 1,3-1,6-Œ≤-glucan, and anthocyanidin biotherapy as an antibiotic substitute for efficient management of bacterial diseases in bullfrogs	10.1016/j.aquaculture.2023.740394	Exclude due to lack of data on antibiotics
394	A. S. A. Hussain (2021)	CLABSI reduction using evidence based interventions and nurse empowerment: a quality improvement initiative from a tertiary care NICU in Pakistan	10.1136/archdischild-2019-318779	Exclude due to lack of data on antibiotics
395	K. O. Ichiki (2023)	Genomic and phylogenetic characterization of Elizabethkingia anophelis strains: The first two cases of life-threatening infection in Japan	10.1016/j.jiac.2023.01.005	Exclude due to lack of data on antibiotics
396	K. O. Ichiki (2023)	Genomic and phylogenetic characterization of Elizabethkingia anophelis strains: The first two cases of life-threatening infection in Japan	10.1016/j.jiac.2023.01.005	Exclude due to dupplication
397	K. O. Ichiki (2023)	Genomic and phylogenetic characterization of <i>Elizabethkingia anophelis</i> strains: The first two cases of life-threatening infection in Japan	10.1016/j.jiac.2023.01.005	Exclude due to dupplication
398	K. O. Ichiki (2023)	Genomic and phylogenetic characterization of Elizabethkingia anophelis strains: The first two cases of life-threatening infection in Japan	10.1016/j.jiac.2023.01.005	Exclude due to dupplication
399	M. N. Idrees (2021)	Core-Proteomics-Based Annotation of Antigenic Targets and Reverse-Vaccinology-Assisted Design of Ensemble Immunogen against the Emerging Nosocomial Infection-Causing Bacterium Elizabethkingia meningoseptica	10.3390/ijerph19010194	Exclude due to lack of data on antibiotics
400	M. N. Idrees (2022)	Core-proteomics-based annotation of antigenic targets and reverse-vaccinology-assisted design of ensemble immunogen against the emerging nosocomial infection-causing bacterium Elizabethkingia meningoseptica	10.3390/ijerph19010194	Exclude due to dupplication
401	M. N. Idrees (2022)	Core-Proteomics-Based Annotation of Antigenic Targets and Reverse-Vaccinology-Assisted Design of Ensemble Immunogen against the Emerging Nosocomial Infection-Causing Bacterium <i>Elizabethkingia meningoseptica</i>	10.3390/ijerph19010194	Exclude due to dupplication
402	M. N. Idrees (2022)	Core-proteomics-based annotation of antigenic targets and reverse-vaccinology-assisted design of ensemble immunogen against the emerging nosocomial infection-causing bacterium Elizabethkingia meningoseptica	10.3390/ijerph19010194	Exclude due to dupplication
403	M. I. N. Issack (2011)	An outbreak of Elizabethkingia meningoseptica neonatal meningitis in Mauritius	10.3855/jidc.1885	Exclude due to lack of relevant data
404	M. I. N. Issack (2011)	An outbreak of Elizabethkingia meningoseptica neonatal meningitis in mauritius	10.3855/jidc.1885	Exclude due to dupplication
405	M. I. N. Issack (2011)	An outbreak of <i>Elizabethkingia meningoseptica</i> neonatal meningitis in Mauritius	10.3855/jidc.1885	Exclude due to dupplication
406	M. I. N. Issack (2011)	An outbreak of Elizabethkingia meningoseptica neonatal meningitis in mauritius	10.3855/jidc.1885	Exclude due to dupplication
407	S. R. Jain (2014)	Unusual Gram-negative infections: An emerging threat	10.1016/j.ijid.2014.03.1114	Exclude due to study type: (Conference Abstract)
408	J. M. L. Janda (2017)	Mini review: New pathogen profiles: Elizabethkingia anophelis	10.1016/j.diagmicrobio.2017.03.007	Exclude due to :review
409	R. J. Jassat (2022)	The emergence of Elizabethkingia meningoseptica infections in a quaternary-level paediatric intensive care unit in Durban, South Africa	10.7196/SAJCH.2022.v16.i1.1849	Exclude due to lack of data on antibiotics
410	R. J. Jassat (2022)	The emergence of <i>Elizabethkingia meningoseptica</i> infections in a quaternary-level paediatric intensive care unit in Durban, South Africa	10.7196/SAJCH.2022.v16.i1.1849	Exclude due to dupplication
411	R. J. Jassat (2022)	The emergence of Elizabethkingia meningoseptica infections in a quaternary-level paediatric intensive care unit in Durban, South Africa	10.7196/SAJCH.2022.v16.i1.1849	Exclude due to dupplication
412	S.-S. C. Jean (2020)	Epidemiology, Treatment, and Prevention of Nosocomial Bacterial Pneumonia	10.3390/jcm9010275	Exclude due to study type: (Review)
413	S. S. C. Jean (2020)	Epidemiology, Treatment, and Prevention of Nosocomial Bacterial Pneumonia	10.3390/jcm9010275	Exclude due to dupplication
414	S. S. C. Jean (2020)	Epidemiology, treatment, and prevention of nosocomial bacterial pneumonia	10.3390/jcm9010275	Exclude due to dupplication
415	S. S. C. Jean (2020)	Epidemiology, treatment, and prevention of nosocomial bacterial pneumonia	10.3390/jcm9010275	Exclude due to dupplication
416	S. S. H. Jean (2017)	Role of vancomycin in the treatment of bacteraemia and meningitis caused by Elizabethkingia meningoseptica	10.1016/j.ijantimicag.2017.06.021	Exclude due to study type: (Review)
417	S. S. L. Jean (2014)	Elizabethkingia meningoseptica: an important emerging pathogen causing healthcare-associated infections	10.1016/j.jhin.2014.01.009	Exclude due to lack of relevant data
418	S. S. L. Jean (2014)	Elizabethkingia meningoseptica: An important emerging pathogen causing healthcare-associated infections	10.1016/j.jhin.2014.01.009	Exclude due to dupplication
419	S. S. L. Jean (2014)	<i>Elizabethkingia meningoseptica</i>: an important emerging pathogen causing healthcare-associated infections	10.1016/j.jhin.2014.01.009	Exclude due to dupplication
420	S. S. L. Jean (2014)	Elizabethkingia meningoseptica: An important emerging pathogen causing healthcare-associated infections	10.1016/j.jhin.2014.01.009	Exclude due to dupplication
421	J. H. L. Jeon (2015)	Structural basis for carbapenem-hydrolyzing mechanisms of carbapenemases conferring antibiotic resistance	10.3390/ijms16059654	Exclude due to study type: (Review)
422	L. Z. Jia (2022)	VV-ECMO combined with prone position ventilation in the treatment of Pneumocystis jirovecii pneumonia A case report	10.1097/MD.0000000000028482	Exclude due to :case report
423	M. Jian (2019)	Fluoroquinolone resistance in carbapenem-resistant <i>Elizabethkingia anophelis</i>: phenotypic and genotypic characteristics of clinical isolates with topoisomerase mutations and comparative genomic analysis	10.1093/jac/dkz045	Exclude due to lack of relevant data
424	M. Jian (2019)	Multicentre MDR <i>Elizabethkingia</i> <i>anophelis</i> isolates: Novel random amplified polymorphic DNA with capillary electrophoresis systems to rapid molecular typing compared to genomic epidemiology analysis	10.1038/s41598-019-38819-w	Exclude due to lack of data on antibiotics
425	M.-. Jian (2018)	Molecular typing and profiling of topoisomerase mutations causing resistance to ciprofloxacin and levofloxacin in <i>Elizabethkingia</i> species	10.7717/peerj.5608	Exclude due to lack of relevant data
426	M. J. C. Jian (2018)	Molecular typing and profiling of topoisomerase mutations causing resistance to ciprofloxacin and levofloxacin in Elizabethkingia species	10.7717/peerj.5608	Exclude due to dupplication
427	M. J. C. Jian (2018)	Molecular typing and profiling of topoisomerase mutations causing resistance to ciprofloxacin and levofloxacin in Elizabethkingia species	10.7717/peerj.5608	Exclude due to dupplication
428	M. J. C. Jian (2018)	Molecular typing and profiling of topoisomerase mutations causing resistance to ciprofloxacin and levofloxacin in Elizabethkingia species	10.7717/peerj.5608	Exclude due to dupplication
429	M. J. C. Jian (2019)	Fluoroquinolone resistance in carbapenem-resistant Elizabethkingia anophelis: phenotypic and genotypic characteristics of clinical isolates with topoisomerase mutations and comparative genomic analysis	10.1093/jac/dkz045	Exclude due to dupplication
430	M. J. C. Jian (2019)	Fluoroquinolone resistance in carbapenem-resistant Elizabethkingia anophelis: Phenotypic and genotypic characteristics of clinical isolates with topoisomerase mutations and comparative genomic analysis	10.1093/jac/dkz045	Exclude due to dupplication
431	M. J. C. Jian (2019)	Fluoroquinolone resistance in carbapenem-resistant Elizabethkingia anophelis: Phenotypic and genotypic characteristics of clinical isolates with topoisomerase mutations and comparative genomic analysis	10.1093/jac/dkz045	Exclude due to dupplication
432	M. J. P. Jian (2019)	Multicentre MDR Elizabethkingia anophelis isolates: Novel random amplified polymorphic DNA with capillary electrophoresis systems to rapid molecular typing compared to genomic epidemiology analysis	10.1038/s41598-019-38819-w	Exclude due to dupplication
433	M. J. P. Jian (2019)	Multicentre MDR Elizabethkingia anophelis isolates: Novel random amplified polymorphic DNA with capillary electrophoresis systems to rapid molecular typing compared to genomic epidemiology analysis	10.1038/s41598-019-38819-w	Exclude due to dupplication
434	M. J. P. Jian (2019)	Multicentre MDR Elizabethkingia anophelis isolates: Novel random amplified polymorphic DNA with capillary electrophoresis systems to rapid molecular typing compared to genomic epidemiology analysis	10.1038/s41598-019-38819-w	Exclude due to dupplication
435	X. W. Jiang (2012)	Occurrence of antimicrobial resistance genes sul and dfrA12 in hospital environmental isolates of Elizabethkingia meningoseptica	10.1007/s11274-012-1119-x	inclouded
436	X. W. Jiang (2012)	Occurrence of antimicrobial resistance genes sul and dfrA12 in hospital environmental isolates of Elizabethkingia meningoseptica	10.1007/s11274-012-1119-x	Exclude due to dupplication
437	X. W. Jiang (2012)	Occurrence of antimicrobial resistance genes <i>sul</i> and <i>dfrA</i>12 in hospital environmental isolates of <i>Elizabethkingia meningoseptica</i>	10.1007/s11274-012-1119-x	Exclude due to dupplication
438	X. W. Jiang (2012)	Occurrence of antimicrobial resistance genes sul and dfrA12 in hospital environmental isolates of Elizabethkingia meningoseptica	10.1007/s11274-012-1119-x	Exclude due to dupplication
439	A. I. F. Jim√©nez-Belenguer (2023)	Prevalence and Characterization of Beta-Lactam and Carbapenem-Resistant Bacteria Isolated from Organic Fresh Produce Retailed in Eastern Spain	10.3390/antibiotics12020387	Exclude due to non-clinical samples: (fruits; vegetables)
440	H. B. Johnson (2011)	A 53-year-old stem cell transplant recipient with eningitis and bacteremia	10.1128/JCM.05447-11	Exclude due to lack of data on antibiotics
441	J. R. Johnson (2021)	High Burden of Bloodstream Infections Associated with Antimicrobial Resistance and Mortality in the Neonatal Intensive Care Unit in Pune, India	10.1093/cid/ciaa554	Exclude due to lack of data on antibiotics
442	W. L. R. Johnson (2018)	The draft genomes of <i>Elizabethkingia anophelis</i> of equine origin are genetically similar to three isolates from human clinical specimens	10.1371/journal.pone.0200731	inclouded
443	W. L. R. Johnson (2018)	The draft genomes of Elizabethkingia anophelis of equine origin are genetically similar to three isolates from human clinical specimens	10.1371/journal.pone.0200731	Exclude due to dupplication
444	G. C. A. L. Johnston (2020)	Antimicrobial susceptibility of bacterial isolates from 33 thoroughbred horses with arytenoid chondropathy (2005-2019)	10.1111/vsu.13474	inclouded
445	M. K. Johny (1983)	Antimicrobial treatment of Flavobacterium meningosepticum infection	NA	inclouded
446	P. S. Joshi (2019)	Treatment of Elizabethkingia meningoseptica Neonatal Meningitis with Combination Systemic and Intraventricular Therapy	10.1007/s12098-019-02875-x	inclouded
447	C. T. Juan (2017)	Diversity and regulation of intrinsic Œ≤-lactamases from non-fermenting and other Gram-negative opportunistic pathogens	10.1093/femsre/fux043	Exclude due to study type: (Review)
448	E. I. Juh√°sz (2018)	[Uncommon non-fermenting Gram-negative rods as pathogens of lower respiratory tract infection]	10.1556/650.2018.30926	Exclude due to manuscript language
449	E. I. Juh√°sz (2018)	Uncommon non-fermenting Gram-negative rods as pathogens of lower respiratory tract infection	10.1556/650.2018.30926	Exclude due to dupplication
450	E. I. Juhasz (2018)	Uncommon non-fermenting Gram-negative rods as pathogens of lower respiratory tract infection	10.1556/650.2018.30926	Exclude due to dupplication
451	E. I. Juh√°sz (2018)	Uncommon non-fermenting Gram-negative rods as pathogens of lower respiratory tract infection	10.1556/650.2018.30926	Exclude due to dupplication
452	S. H. L. Jung (2013)	Septic shock caused by Elizabethkingia meningoseptica: A case report and review of literature	10.1136/bcr-2013-009066	Exclude due to :review; case report
453	N. M. A. D. Kaabia (2020)	Chryseobacterium/Elizabethkingia species infections in Saudi Arabia	10.15537/smj.2020.3.24985	Exclude due to dupplication
454	N. M. A. D. Kaabia (2020)	Chryseobacterium/Elizabethkingia species infections in Saudi Arabia	10.15537/smj.2020.3.24985	Exclude due to dupplication
455	K. T. Y. Kadafi (2020)	Cerebral salt wasting due to bacteremia caused by elizabethkingia meningoseptica: A case report	10.5812/pedinfect.88432	Exclude due to :case report
456	K. T. Y. Kadafi (2020)	Cerebral Salt Wasting Due to Bacteremia Caused by <i>Elizabethkingia meningoseptica</i>: A Case Report	10.5812/pedinfect.88432	Exclude due to dupplication
457	K. T. Y. Kadafi (2020)	Cerebral salt wasting due to bacteremia caused by elizabethkingia meningoseptica: A case report	10.5812/pedinfect.88432	Exclude due to dupplication
458	H. C. Kadi (2022)	16s rRNA-based phylogenetic analyses of<i> Elizabethkingia</i><i> anophelis:</i> Detection of<i> Elizabethkingia</i><i> anophelis,</i> a rare infectious agent from blood and determination of antibiotic susceptibility in Turkey	10.1016/j.ijmmb.2022.07.004	Exclude due to lack of relevant data
459	H. T. C. Kadi (2022)	16s rRNA-based phylogenetic analyses of Elizabethkingia anophelis: Detection of Elizabethkingia anophelis, a rare infectious agent from blood and determination of antibiotic susceptibility in Turkey	10.1016/j.ijmmb.2022.07.004	Exclude due to dupplication
460	H. T. C. Kadi (2022)	16s rRNA-based phylogenetic analyses of Elizabethkingia anophelis: Detection of Elizabethkingia anophelis, a rare infectious agent from blood and determination of antibiotic susceptibility in Turkey	10.1016/j.ijmmb.2022.07.004	Exclude due to dupplication
461	H. T. C. Kadi (2022)	16s rRNA-based phylogenetic analyses of Elizabethkingia anophelis: Detection of Elizabethkingia anophelis, a rare infectious agent from blood and determination of antibiotic susceptibility in Turkey	10.1016/j.ijmmb.2022.07.004	Exclude due to dupplication
462	P. M. Kaempfer (2011)	<i>Elizabethkingia anophelis</i> sp nov., isolated from the midgut of the mosquito <i>Anopheles gambiae</i>	10.1099/ijs.0.026393-0	inclouded
463	Y. P. Kalchev (2022)	Elizabethkingia miricola Recovered from a Peritoneal Fluid Sample ‚Äì A Clinical Case Report with Diagnostic Challenges	10.3889/oamjms.2022.7716	Exclude due to :case report
464	P. M. K√§mpfer (2011)	Elizabethkingia anophelis sp. nov., isolated from the midgut of the mosquito Anopheles gambiae	10.1099/ijs.0.026393-0	Exclude due to dupplication
465	P. M. K√§mpfer (2011)	Elizabethkingia anophelis sp. nov., isolated from the midgut of the mosquito Anopheles gambiae	10.1099/ijs.0.026393-0	Exclude due to dupplication
466	P. M. K√§mpfer (2011)	Elizabethkingia anophelis sp. nov., isolated from the midgut of the mosquito Anopheles gambiae	10.1099/ijs.0.026393-0	Exclude due to dupplication
467	M. E. M. Kanashenko (2021)	A study of antibiotic and disinfectant susceptibility of Elizabethkingia meningoseptica	10.51620/0869-2084-2021-66-4-242-247	Exclude due to lack of data on antibiotics
468	M. E. M. Kanashenko (2021)	A study of antibiotic and disinfectant susceptibility of Elizabethkingia meningoseptica	10.51620/0869-2084-2021-66-4-242-247	Exclude due to dupplication
469	M. E. M. Kanashenko (2021)	A study of antibiotic and disinfectant susceptibility of Elizabethkingia meningoseptica	10.51620/0869-2084-2021-66-4-242-247	Exclude due to dupplication
470	A. J. K. Kelly (2019)	A Real-Time Multiplex PCR Assay for Detection of <i>Elizabethkingia</i> Species and Differentiation between <i>Elizabethkingia anophelis</i> and <i>E</i>. <i>meningoseptica</i>	10.1128/jcm.01619-18	Exclude due to lack of data on antibiotics
471	D. F. Kenna (2017)	Use of rpoB sequence clustering for species-level identification of the Elizabethkingia genus from UK CF patients, and an investigation of associated antimicrobial susceptibility	NA	Exclude due to study type: (Conference Abstract)
472	D. T. D. F. Kenna (2018)	rpoB gene sequencing highlights the prevalence of an E. miricola cluster over other Elizabethkingia species among UK cystic fibrosis patients	10.1016/j.diagmicrobio.2017.10.014	Exclude due to lack of relevant data
473	F. Y. A.-K. Khan (2017)	Acute Bacterial Meningitis in Qatar: A Hospital-Based Study from 2009 to 2013	10.1155/2017/2975610	Exclude due to lack of data on Elizabethkingia
474	I. D. B. Khan (2017)	Device-Associated Healthcare-Associated Infections (DA-HAI) and the caveat of multiresistance in a multidisciplinary intensive care unit	10.1016/j.mjafi.2016.10.008	Exclude due to lack of data on Elizabethkingia
475	I. D. L. Khan (2015)	Multiresistant Elizabethkingia meningoseptica infections in tertiary care	10.1016/j.mjafi.2014.02.002	Exclude due to lack of data on antibiotics
476	I. D. L. Khan (2015)	Multiresistant Elizabethkingia meningoseptica infections in tertiary care	10.1016/j.mjafi.2014.02.002	Exclude due to dupplication
477	I. D. L. Khan (2015)	Multiresistant elizabethkingia meningoseptica infections in tertiary care	10.1016/j.mjafi.2014.02.002	Exclude due to dupplication
478	S. M. Khurana (2017)	Molecular epidemiology of beta-lactamase producing nosocomial Gram-negative pathogens from North and South Indian hospitals	10.1099/jmm.0.000513	Exclude due to lack of data on Elizabethkingia
479	S. S. Kilvington (2013)	Identification and susceptibility to multipurpose disinfectant solutions of bacteria isolated from contact lens storage cases of patients with corneal infiltrative events	10.1016/j.clae.2013.02.001	Exclude due to lack of data on antibiotics
480	D. R. Kim (2014)	Experience of elizabethkingia meningoseptica infection at a tertiary hospital in South Korea	NA	Exclude due to study type: (Conference Abstract)
481	S.-Y. H. Kim (2007)	Convenient test using a combination of chelating agents for detection of metallo-Œ≤-lactamases in the clinical laboratory	10.1128/jcm.02486-06	Exclude due to lack of relevant data
482	S. Y. S. Kim (2007)	Convenient test using a combination of chelating agents for detection of metallo-Œ≤-lactamases in the clinical laboratory	10.1128/JCM.02486-06	Exclude due to dupplication
483	J. T. S. Kirby (2004)	Antimicrobial susceptibility and epidemiology of a worldwide collection of <i>Chryseobacterium</i> spp.:: Report from the SENTRY Antimicrobial Surveillance Program (1997-2001)	10.1128/jcm.42.1.445-448.2004	inclouded
484	N. H. Kleinkauf (2014)	Burden of carbapenem-resistant organisms in the Frankfurt/Main Metropolitan Area in Germany 2012/2013 - first results and experiences after the introduction of legally mandated reporting	10.1186/1471-2334-14-446	Exclude due to lack of data on antibiotics
485	H.-K. Y. Ko (2013)	Intensive Care Unit-Acquired Bacteremia in Mechanically Ventilated Patients: Clinical Features and Outcomes	10.1371/journal.pone.0083298	Exclude due to lack of data on antibiotics
486	H. K. Y. Ko (2013)	Intensive care unit-acquired bacteremia in mechanically ventilated patients: clinical features and outcomes	10.1371/journal.pone.0083298	Exclude due to dupplication
487	H. K. Y. Ko (2013)	Intensive care unit-acquired bacteremia in mechanically ventilated patients: Clinical features and outcomes	10.1371/journal.pone.0083298	Exclude due to dupplication
488	H. K. Y. Ko (2013)	Intensive care unit-acquired bacteremia in mechanically ventilated patients: Clinical features and outcomes	10.1371/journal.pone.0083298	Exclude due to dupplication
489	O. V. Z. Kondratenko (2023)	Distribution of MIC values of antibacterial drugs for Flavobacteriales isolated from respiratory samples in Russian patients with cystic fibrosis	10.36488/cmac.2023.2.211-216	Exclude due to manuscript language
490	O. V. Z. Kondratenko (2023)	Distribution of MIC values of antibacterial drugs for Flavobacteriales isolated from respiratory samples in Russian patients with cystic fibrosis	10.36488/cmac.2023.2.211-216	Exclude due to dupplication
491	P. D. Kottapalli (2021)	Outbreak investigation of Elizabethkingia meningoseptica at a tertiary care hospital	10.4103/jpsic.jpsic_20_22	Exclude due to lack of data on antibiotics
492	D. V. Koulenti (2023)	Current viewpoint on the epidemiology of nonfermenting Gram-negative bacterial strains	10.1097/qco.0000000000000977	Exclude due to lack of data on antibiotics
493	D. V. Koulenti (2023)	Current viewpoint on the epidemiology of nonfermenting Gram-negative bacterial strains	10.1097/QCO.0000000000000977	Exclude due to dupplication
494	D. V. Koulenti (2023)	Current viewpoint on the epidemiology of nonfermenting Gram-negative bacterial strains	10.1097/qco.0000000000000977	Exclude due to dupplication
495	D. V. Koulenti (2023)	Current viewpoint on the epidemiology of nonfermenting Gram-negative bacterial strains	10.1097/QCO.0000000000000977	Exclude due to dupplication
496	C. G. Krishnan (2023)	Elizabethkingia meningosepticum infections with varied presentations and different antimicrobial susceptibility - A case series	10.1177/00494755231180004	Exclude due to lack of relevant data
497	C. G. Krishnan (2023)	Elizabethkingia meningosepticum infections with varied presentations and different antimicrobial susceptibility ‚Äì A case series	10.1177/00494755231180004	Exclude due to dupplication
498	C. G. Krishnan (2023)	<i>Elizabethkingia meningosepticum</i> infections with varied presentations and different antimicrobial susceptibility - A case series	10.1177/00494755231180004	Exclude due to dupplication
499	C. G. Krishnan (2023)	Elizabethkingia meningosepticum infections with varied presentations and different antimicrobial susceptibility ‚Äì A case series	10.1177/00494755231180004	Exclude due to dupplication
500	S. C. Krishnan (2015)	Bugs of the new era: More questions than answers	10.1183/13993003.congress2015.PA2639	Exclude due to study type: (Conference Abstract)
501	P. L. Kukutla (2014)	Insights from the genome annotation of Elizabethkingia anophelis from the malaria vector Anopheles gambiae	10.1371/journal.pone.0097715	Exclude due to lack of data on antibiotics
502	P. L. Kukutla (2014)	Insights from the genome annotation of Elizabethkingia anophelis from the malaria vector anopheles gambiae	10.1371/journal.pone.0097715	Exclude due to dupplication
503	P. L. Kukutla (2014)	Insights from the Genome Annotation of <i>Elizabethkingia anophelis</i> from the Malaria Vector <i>Anopheles gambiae</i>	10.1371/journal.pone.0097715	Exclude due to dupplication
504	P. L. Kukutla (2014)	Insights from the genome annotation of Elizabethkingia anophelis from the malaria vector anopheles gambiae	10.1371/journal.pone.0097715	Exclude due to dupplication
505	C. S. Kumar (2021)	Neonatal Sepsis and Meningitis Caused by <i>Elizabethkingia</i>	10.1007/s12098-021-03737-1	Exclude due to study type: (Letter)
506	C. S. Kumar (2021)	Neonatal Sepsis and Meningitis Caused by Elizabethkingia	10.1007/s12098-021-03737-1	Exclude due to dupplication
507	S.-C. T. Kuo (2021)	Susceptibility of <i>Elizabethkingia</i> spp. to commonly tested and novel antibiotics and concordance between broth microdilution and automated testing methods	10.1093/jac/dkaa499	inclouded
508	S. C. T. Kuo (2021)	Susceptibility of Elizabethkingia spp. to commonly tested and novel antibiotics and concordance between broth microdilution and automated testing methods	10.1093/jac/dkaa499	Exclude due to dupplication
509	S. C. T. Kuo (2021)	Susceptibility of Elizabethkingia spp. To commonly tested and novel antibiotics and concordance between broth microdilution and automated testing methods	10.1093/jac/dkaa499	Exclude due to dupplication
510	S. C. T. Kuo (2021)	Susceptibility of Elizabethkingia spp. To commonly tested and novel antibiotics and concordance between broth microdilution and automated testing methods	10.1093/jac/dkaa499	Exclude due to dupplication
511	B. A. L. Kwambana-Adams (2017)	Isolation of Methicillin-resistant Staphylococcus aureus and Multidrug-resistant Elizabethkingia meningoseptica from Neonates Within Minutes of Birth	10.1097/INF.0000000000001368	Exclude due to study type: (Letter)
512	M. A. M. Kyritsi (2018)	First reported isolation of an emerging opportunistic pathogen (Elizabethkingia anophelis) from hospital water systems in Greece	10.2166/wh.2017.184	Exclude due to lack of data on antibiotics
513	W.-A. C. Lai (2014)	Non-cephalosporin-susceptible, glucose non-fermentative Gram-negative bacilli meningitis in post-neurosurgical adults: Clinical characteristics and therapeutic outcome	10.1016/j.clineuro.2013.10.020	Exclude due to lack of data on antibiotics
514	W. A. C. Lai (2014)	Non-cephalosporin-susceptible, glucose non-fermentative Gram-negative bacilli meningitis in post-neurosurgical adults: clinical characteristics and therapeutic outcome	10.1016/j.clineuro.2013.10.020	Exclude due to dupplication
515	W. A. C. Lai (2014)	Non-cephalosporin-susceptible, glucose non-fermentative Gram-negative bacilli meningitis in post-neurosurgical adults: Clinical characteristics and therapeutic outcome	10.1016/j.clineuro.2013.10.020	Exclude due to dupplication
516	W. A. C. Lai (2014)	Non-cephalosporin-susceptible, glucose non-fermentative Gram-negative bacilli meningitis in post-neurosurgical adults: Clinical characteristics and therapeutic outcome	10.1016/j.clineuro.2013.10.020	Exclude due to dupplication
517	A. A. M. Laith (2017)	ISOLATION AND IDENTIFICATION OF <i>Elizabethkingia meningoseptica</i> FROM DISEASED AFRICAN CATFISH <i>Clarias gariepinus</i>	10.15414/jmbfs.2017.6.4.1070-1076	Exclude due to animal study: ( catfish )
518	S. H. Lalwani (2018)	Epidemiological trends of fatal pediatric trauma: A single-center study	10.1097/MD.0000000000012280	Exclude due to lack of data on antibiotics
519	H. Y. P. P. Lam (2022)	Biological and genomic characterization of two newly isolated<i> Elizabethkingia</i><i> anophelis</i> bacteriophages	10.1016/j.jmii.2022.05.004	Exclude due to lack of data on antibiotics
520	P. M. K. M. Larkin (2021)	Investigation of Phylogeny and Drug Resistance Mechanisms of Elizabethkingia anophelis Isolated from Blood and Lower Respiratory Tract	10.1089/mdr.2020.0263	Exclude due to lack of data on antibiotics
521	P. M. K. M. Larkin (2021)	Investigation of Phylogeny and Drug Resistance Mechanisms of Elizabethkingia anophelis Isolated from Blood and Lower Respiratory Tract	10.1089/mdr.2020.0263	Exclude due to dupplication
522	P. M. K. M. Larkin (2021)	Investigation of Phylogeny and Drug Resistance Mechanisms of <i>Elizabethkingia anophelis</i> Isolated from Blood and Lower Respiratory Tract	10.1089/mdr.2020.0263	Exclude due to dupplication
523	P. M. K. M. Larkin (2021)	Investigation of Phylogeny and Drug Resistance Mechanisms of Elizabethkingia anophelis Isolated from Blood and Lower Respiratory Tract	10.1089/mdr.2020.0263	Exclude due to dupplication
524	S. K. P. W. Lau (2015)	Evidence for Elizabethkingia Anophelis transmission from mother to infant, Hong Kong	10.3201/eid2102.140623	Exclude due to study type: (Review)
525	L. R. Lauretti (1999)	Cloning and characterization of <i>bla</i><sub>VIM</sub>, a new integron-borne metallo-Œ≤-lactamase gene from a <i>Pseudomonas aeruginosa</i> clinical isolate	10.1128/aac.43.7.1584	Exclude due to lack of relevant data
526	C. C. C. Lee (2006)	Fatal case of community-acquired bacteremia and necrotizing fasciitis caused by <i>Chryseobacterium meningosepticum</i>:: Case report and review of the literature	10.1128/jcm.44.3.1181-1183.2006	Exclude due to :review; case report
527	C. C. C. Lee (2006)	Fatal case of community-acquired bacteremia and necrotizing fasciitis caused by Chryseobacterium meningosepticum: Case report and review of the literature	10.1128/JCM.44.3.1181-1183.2006	Exclude due to dupplication
528	P. L. L. Lee (2017)	Ventilator-Associated Pneumonia in Low Birth Weight Neonates at a Neonatal Intensive Care Unit: A Retrospective Observational Study	10.1016/j.pedneo.2015.10.014	Exclude due to lack of data on antibiotics
529	Y.-L. H. Lee (2023)	Emerging infections in vulnerable hosts: Stenotrophomonas maltophilia and Elizabethkingia anophelis	10.1097/qco.0000000000000953	Exclude due to study type: (Systematic Review;)
530	Y.-L. L. Lee (2022)	The Evolutionary Trend and Genomic Features of an Emerging Lineage of <i>Elizabethkingia anophelis</i> Strains in Taiwan	NA	Exclude due to lack of relevant data
531	Y. L. H. Lee (2023)	Emerging infections in vulnerable hosts: Stenotrophomonas maltophilia and Elizabethkingia anophelis	10.1097/qco.0000000000000953	Exclude due to dupplication
532	Y. L. H. Lee (2023)	Emerging infections in vulnerable hosts: Stenotrophomonas maltophilia and Elizabethkingia anophelis	10.1097/QCO.0000000000000953	Exclude due to dupplication
533	Y. L. H. Lee (2023)	Emerging infections in vulnerable hosts: Stenotrophomonas maltophilia and Elizabethkingia anophelis	10.1097/QCO.0000000000000953	Exclude due to dupplication
534	Y. L. L. Lee (2021)	A dominant strain of Elizabethkingia anophelis emerged from a hospital water system to cause a three-year outbreak in a respiratory care center	10.1016/j.jhin.2020.10.025	Exclude due to lack of data on antibiotics
535	Y. L. L. Lee (2022)	The Evolutionary Trend and Genomic Features of an Emerging Lineage of Elizabethkingia anophelis Strains in Taiwan	10.1128/spectrum.01682-21	Exclude due to lack of relevant data
536	Y. L. L. Lee (2022)	The Evolutionary Trend and Genomic Features of an Emerging Lineage of Elizabethkingia anophelis Strains in Taiwan	10.1128/spectrum.01682-21	Exclude due to dupplication
537	Y. L. L. Lee (2022)	The Evolutionary Trend and Genomic Features of an Emerging Lineage of Elizabethkingia anophelis Strains in Taiwan	10.1128/spectrum.01682-21	Exclude due to dupplication
538	J. M. Lewars (2023)	Elizabethkingia meningoseptica Bacteremia, in a Patient Undergoing Peritoneal Dialysis: a Case Report	10.1007/s42399-023-01598-7	Exclude due to :case report
539	E. Y. J. Li (2014)	Massive lipid keratopathy after Elizabethkingia meningosepticum keratitis	10.1016/j.clae.2013.07.011	Exclude due to lack of relevant data
540	P. L. Li (2023)	EBR-5, a Novel Variant of Metallo-b-Lactamase EBR from Multidrug-Resistant Empedobacter stercoris	10.1128/spectrum.00039-23	Exclude due to animal study: ( chicken )
541	S. W. Li (2023)	Co-infections of Klebsiella pneumoniae and Elizabethkingia miricola in black-spotted frogs (Pelophylax nigromaculatus)	10.1016/j.micpath.2023.106150	inclouded
542	S. W. Li (2023)	Co-infections of Klebsiella pneumoniae and Elizabethkingia miricola in black-spotted frogs (Pelophylax nigromaculatus)	10.1016/j.micpath.2023.106150	Exclude due to dupplication
543	S. W. Li (2023)	Co-infections of <i>Klebsiella pneumoniae</i> and<i> Elizabethkingia miricola</i> in black-spotted frogs (<i>Pelophylax nigromaculatus</i>)	10.1016/j.micpath.2023.106150	Exclude due to dupplication
544	S. W. Li (2023)	Co-infections of Klebsiella pneumoniae and Elizabethkingia miricola in black-spotted frogs (Pelophylax nigromaculatus)	10.1016/j.micpath.2023.106150	Exclude due to dupplication
545	Y. L. Li (2015)	Complete Genome Sequence and Transcriptomic Analysis of the Novel Pathogen Elizabethkingia anophelis in Response to Oxidative Stress	10.1093/gbe/evv101	Exclude due to lack of data on antibiotics
546	Y. L. Li (2015)	Complete Genome Sequence and Transcriptomic Analysis of the Novel Pathogen Elizabethkingia anophelis in Response to Oxidative Stress	10.1093/gbe/evv101	Exclude due to dupplication
547	Y. L. Li (2015)	Complete Genome Sequence and Transcriptomic Analysis of the Novel Pathogen <i>Elizabethkingia</i> <i>anophelis</i> in Response to Oxidative Stress	10.1093/gbe/evv101	Exclude due to dupplication
548	Y. L. Li (2015)	Complete genome sequence and transcriptomic analysis of the novel pathogen Elizabethkingia anophelis in response to oxidative stress	10.1093/gbe/evv101	Exclude due to dupplication
549	C.-Y. Y. Liang (2019)	Comparative Genomics of 86 Whole-Genome Sequences in the Six Species of the <i>Elizabethkingia</i> Genus Reveals Intraspecific and Interspecific Divergence	10.1038/s41598-019-55795-3	Exclude due to lack of data on antibiotics
550	C. Y. Y. Liang (2019)	Comparative Genomics of 86 Whole-Genome Sequences in the Six Species of the Elizabethkingia Genus Reveals Intraspecific and Interspecific Divergence	10.1038/s41598-019-55795-3	Exclude due to dupplication
551	J. L. d. C. A. Lima (2014)	Infection by multidrug-resistant Elizabethkingia meningoseptica: case reports	10.5935/1676-2444.20140053	Exclude due to dupplication
552	M. H. R. Lima Ribeiro Reche (2016)	Diversity of culturable Gram-negative bacteria isolated from irrigation water of two rice crop regions in Southern Brazil	10.1007/s10661-016-5357-5	Exclude due to lack of data on antibiotics
553	I. F. L. Lin (2022)	Mutant Prevention Concentrations of Ciprofloxacin and Levofloxacin and Target Gene Mutations of Fluoroquinolones in Elizabethkingia anophelis	10.1128/aac.00301-22	Exclude due to lack of relevant data
554	I. F. L. Lin (2022)	Mutant Prevention Concentrations of Ciprofloxacin and Levofloxacin and Target Gene Mutations of Fluoroquinolones in Elizabethkingia anophelis	10.1128/aac.00301-22	Exclude due to dupplication
555	I. F. L. Lin (2022)	Mutant Prevention Concentrations of Ciprofloxacin and Levofloxacin and Target Gene Mutations of Fluoroquinolones in <i>Elizabethkingia</i> <i>anophelis</i>	10.1128/aac.00301-22	Exclude due to dupplication
556	I. F. L. Lin (2022)	Mutant Prevention Concentrations of Ciprofloxacin and Levofloxacin and Target Gene Mutations of Fluoroquinolones in Elizabethkingia anophelis	10.1128/aac.00301-22	Exclude due to dupplication
557	J.-N. L. Lin (2017)	Genomic features, phylogenetic relationships, and comparative genomics of <i>Elizabethkingia anophelis</i> strain EM361-97 isolated in Taiwan	10.1038/s41598-017-14841-8	Exclude due to lack of data on antibiotics
558	J.-N. L. Lin (2017)	Comparison of four automated microbiology systems with 16S rRNA gene sequencing for identification of <i>Chryseobacterium</i> and <i>Elizabethkingia</i> species	10.1038/s41598-017-14244-9	Exclude due to lack of data on antibiotics
559	J.-N. L. Lin (2018)	Comparison of Clinical Manifestations, Antimicrobial Susceptibility Patterns, and Mutations of Fluoroquinolone Target Genes between <i>Elizabethkingia meningoseptica</i> and <i>Elizabethkingia anophelis</i> Isolated in Taiwan	10.3390/jcm7120538	Exclude due to lack of relevant data
560	J.-N. L. Lin (2018)	Clinical manifestations, molecular characteristics, antimicrobial susceptibility patterns and contributions of target gene mutation to fluoroquinolone resistance in <i>Elizabethkingia anophelis</i>	10.1093/jac/dky197	Exclude due to lack of relevant data
561	J.-N. L. Lin (2019)	<i>Elizabethkingia bruuniana</i> Infections in Humans, Taiwan, 2005-2017	10.3201/eid2507.180768	Exclude due to study type: (Letter)
562	J.-N. L. Lin (2019)	Genomic Features, Comparative Genomics, and Antimicrobial Susceptibility Patterns of <i>Elizabethkingia bruuniana</i>	10.1038/s41598-019-38998-6	Exclude due to lack of relevant data
563	J.-N. L. Lin (2019)	<i>Elizabethkingia</i> Infections in Humans: From Genomics to Clinics	10.3390/microorganisms7090295	Exclude due to study type: (Review)
564	J.-N. L. Lin (2019)	Comparison of Clinical Manifestations, Antimicrobial Susceptibility Patterns, and Mutations of Fluoroquinolone Target Genes between Elizabethkingia meningoseptica and Elizabethkingia anophelis Isolated in Taiwan (vol 7, pg 538, 2018)	10.3390/jcm8040546	Exclude due to study type: (Correction)
565	J.-N. L. Lin (2021)	Antimicrobial Effects of Minocycline, Tigecycline, Ciprofloxacin, and Levofloxacin against <i>Elizabethkingia anophelis</i> Using In Vitro Time-Kill Assays and In Vivo Zebrafish Animal Models	10.3390/antibiotics10030285	Exclude due to animal study: ( animal ; zebrafish )
566	J.-N. T. Lin (2018)	Comparison of the Vitek MS and Bruker Matrix-Assisted Laser Desorption Ionization-Time of Flight Mass Spectrometry Systems for Identification of <i>Chryseobacterium</i> Isolates from Clinical Specimens and Report of Uncommon <i>Chryseobacterium</i> Infections in Humans	10.1128/jcm.00712-18	Exclude due to lack of data on antibiotics
567	J. N. L. Lin (2017)	Genomic features, phylogenetic relationships, and comparative genomics of Elizabethkingia anophelis strain EM361-97 isolated in Taiwan	10.1038/s41598-017-14841-8	Exclude due to dupplication
568	J. N. L. Lin (2017)	Genomic features, phylogenetic relationships, and comparative genomics of Elizabethkingia anophelis strain EM361-97 isolated in Taiwan	10.1038/s41598-017-14841-8	Exclude due to dupplication
569	J. N. L. Lin (2017)	Genomic features, phylogenetic relationships, and comparative genomics of Elizabethkingia anophelis strain EM361-97 isolated in Taiwan	10.1038/s41598-017-14841-8	Exclude due to dupplication
570	J. N. L. Lin (2018)	Comparison of Clinical Manifestations, Antimicrobial Susceptibility Patterns, and Mutations of Fluoroquinolone Target Genes between Elizabethkingia meningoseptica and Elizabethkingia anophelis Isolated in Taiwan	10.3390/jcm7120538	Exclude due to dupplication
571	J. N. L. Lin (2018)	Clinical manifestations, molecular characteristics, antimicrobial susceptibility patterns and contributions of target gene mutation to fluoroquinolone resistance in Elizabethkingia anophelis	10.1093/jac/dky197	Exclude due to dupplication
572	J. N. L. Lin (2018)	Comparison of clinical manifestations, antimicrobial susceptibility patterns, and mutations of fluoroquinolone target genes between Elizabethkingia meningoseptica and Elizabethkingia anophelis isolated in Taiwan	10.3390/jcm7120538	Exclude due to dupplication
573	J. N. L. Lin (2018)	Clinical manifestations, molecular characteristics, antimicrobial susceptibility patterns and contributions of target gene mutation to fluoroquinolone resistance in Elizabethkingia anophelis	10.1093/jac/dky197	Exclude due to dupplication
574	J. N. L. Lin (2018)	Comparison of clinical manifestations, antimicrobial susceptibility patterns, and mutations of fluoroquinolone target genes between Elizabethkingia meningoseptica and Elizabethkingia anophelis isolated in Taiwan	10.3390/jcm7120538	Exclude due to dupplication
575	J. N. L. Lin (2018)	Clinical manifestations, molecular characteristics, antimicrobial susceptibility patterns and contributions of target gene mutation to fluoroquinolone resistance in Elizabethkingia anophelis	10.1093/jac/dky197	Exclude due to dupplication
576	J. N. L. Lin (2019)	Elizabethkingia Infections in Humans: From Genomics to Clinics	10.3390/microorganisms7090295	Exclude due to dupplication
577	J. N. L. Lin (2019)	Genomic Features, Comparative Genomics, and Antimicrobial Susceptibility Patterns of Elizabethkingia bruuniana	10.1038/s41598-019-38998-6	Exclude due to dupplication
578	J. N. L. Lin (2019)	Elizabethkingia bruuniana Infections in Humans, Taiwan, 2005-2017	10.3201/eid2507.180768	Exclude due to dupplication
579	J. N. L. Lin (2019)	Correction: Jiun-Nong Lin; Chung-Hsu Lai; Chih-Hui Yang and Yi-Han Huang. Comparison of Clinical Manifestations, Antimicrobial Susceptibility Patterns, and Mutations of Fluoroquinolone Target Genes between Elizabethkingia meningoseptica and Elizabethkingia anophelis Isolated in Taiwan. Journal of Clinical Medicine 2018, 7, 538	10.3390/jcm8040546	Exclude due to dupplication
580	J. N. L. Lin (2019)	Erratum: Comparison of clinical manifestations, antimicrobial susceptibility patterns, and mutations of fluoroquinolone target genes between elizabethkingia meningoseptica and elizabethkingia anophelis isolated in Taiwan (Journal of Clinical Medicine, (2018) 7, 538, 10.1177/0956797615572905)	10.3390/jcm8040546	Exclude due to dupplication
581	J. N. L. Lin (2019)	Genomic Features, Comparative Genomics, and Antimicrobial Susceptibility Patterns of Elizabethkingia bruuniana	10.1038/s41598-019-38998-6	Exclude due to dupplication
582	J. N. L. Lin (2019)	Genomic Features, Comparative Genomics, and Antimicrobial Susceptibility Patterns of Elizabethkingia bruuniana	10.1038/s41598-019-38998-6	Exclude due to dupplication
583	J. N. L. Lin (2019)	Elizabethkingia bruuniana infections in humans, taiwan, 2005‚Äì2017	10.3201/eid2507.180768	Exclude due to dupplication
584	J. N. L. Lin (2019)	Erratum: Comparison of clinical manifestations, antimicrobial susceptibility patterns, and mutations of fluoroquinolone target genes between elizabethkingia meningoseptica and elizabethkingia anophelis isolated in Taiwan (Journal of Clinical Medicine, (2018) 7, 538, 10.1177/0956797615572905)	10.3390/jcm8040546	Exclude due to dupplication
585	J. N. L. Lin (2019)	Elizabethkingia infections in humans: From genomics to clinics	10.3390/microorganisms7090295	Exclude due to dupplication
586	P.-Y. C. Lin (2010)	Biofilm production, use of intravascular indwelling catheters and inappropriate antimicrobial therapy as predictors of fatality in <i>Chryseobacterium meningosepticum</i> bacteraemia	10.1016/j.ijantimicag.2010.06.033	Exclude due to lack of relevant data
587	P. Y. C. Lin (2004)	Clinical and microbiological analysis of bloodstream infections caused by <i>Chryseobacterium meningosepticum</i> in nonneonatal patients	10.1128/jcm.42.7.3353-3355.2004	Exclude due to lack of data on antibiotics
588	T.-C. W. Lin (2018)	The clinical and microbiological characteristics of infections in burn patients from the Formosa Fun Coast Dust Explosion	10.1016/j.jmii.2016.08.019	Exclude due to lack of data on antibiotics
589	T. C. W. Lin (2018)	The clinical and microbiological characteristics of infections in burn patients from the Formosa Fun Coast Dust Explosion	10.1016/j.jmii.2016.08.019	Exclude due to dupplication
590	X.-H. X. Lin (2012)	Genetic diversity analyses of antimicrobial resistance genes in clinical <i>Chryseobacterium meningosepticum</i> isolated from Hefei, China	10.1016/j.ijantimicag.2012.03.020	Exclude due to study type: (Letter)
591	Y.-T. C. Lin (2009)	Tigecycline and colistin susceptibility of <i>Chryseobacterium meningosepticum</i> isolated from blood in Taiwan	10.1016/j.ijantimicag.2009.01.011	Exclude due to study type: (Letter)
592	Y. T. C. Lin (2009)	Clinical and microbiological analysis of Elizabethkingia meningoseptica bacteremia in adult patients in Taiwan	10.1080/00365540903089476	Exclude due to lack of relevant data
593	C. E. W. Liu (1999)	Flavobacterium meningosepticum bacteremia: an analysis of 16 cases	NA	Exclude due to lack of relevant data
594	F. H. Liu (2023)	Identification and pathogenicity of multidrug-resistant Elizabethkingia miricola isolated from farmed American bullfrogs Rana catesbeiana in China with in vitro screening of herbal antimicrobial agents	10.1002/aah.10185	Exclude due to lack of data on antibiotics
595	F. H. Liu (2023)	Identification and pathogenicity of multidrug-resistant Elizabethkingia miricola isolated from farmed American bullfrogs Rana catesbeiana in China with in vitro screening of herbal antimicrobial agents	10.1002/aah.10185	Exclude due to dupplication
596	F. H. Liu (2023)	Identification and pathogenicity of multidrug-resistant <i>Elizabethkingia miricola</i> isolated from farmed American bullfrogs <i>Rana catesbeiana</i> in China with in vitro screening of herbal antimicrobial agents	10.1002/aah.10185	Exclude due to dupplication
597	F. H. Liu (2023)	Identification and pathogenicity of multidrug-resistant Elizabethkingia miricola isolated from farmed American bullfrogs Rana catesbeiana in China with in vitro screening of herbal antimicrobial agents	10.1002/aah.10185	Exclude due to dupplication
598	H. L. Liu (2008)	Flavobacterium anhuiense sp. nov., isolated from field soil	10.1099/ijs.0.65536-0	Exclude due to lack of data on antibiotics
599	M. L. Liu (2011)	Flavobacterium phragmitis sp. nov., an endophyte of reed (Phragmites australis)	10.1099/ijs.0.027417-0	Exclude due to lack of data on antibiotics
600	D. M. M. Livermore (2014)	Comparative in vitro activity of sulfametrole/trimethoprim and sulfamethoxazole/trimethoprim and other agents against multiresistant Gram-negative bacteria	10.1093/jac/dkt455	Exclude due to lack of data on Elizabethkingia
601	H. H. C. Lo (2014)	Identification, characterization, and biofilm formation of clinical Chryseobacterium gleum isolates	10.1016/j.diagmicrobio.2014.01.027	Exclude due to lack of relevant data
602	A. W. Luo (2014)	The clinical manifestations and distribution and resistance of pathogens among liver transplantation with infections caused by non - Fermenters: A clinical analysis of 31 patients	10.5754/hge14849	Exclude due to lack of data on antibiotics
603	H. J. Luo (2023)	Chlamydia psittaci Pneumonia in a patient with motor neuron disease: a case report	10.1186/s12879-023-08860-2	Exclude due to :case report
604	W.-X. C. Lv (2023)	Interactions between the gut micro-community and transcriptome of Culex pipiens pallens under low-temperature stress	10.1186/s13071-022-05643-7	Exclude due to lack of data on antibiotics
605	W. X. C. Lv (2023)	Interactions between the gut micro-community and transcriptome of Culex pipiens pallens under low-temperature stress	10.1186/s13071-022-05643-7	Exclude due to dupplication
606	W. X. C. Lv (2023)	Interactions between the gut micro-community and transcriptome of Culex pipiens pallens under low-temperature stress	10.1186/s13071-022-05643-7	Exclude due to dupplication
607	W. X. C. Lv (2023)	Interactions between the gut micro-community and transcriptome of Culex pipiens pallens under low-temperature stress	10.1186/s13071-022-05643-7	Exclude due to dupplication
608	S. G. Ma (2023)	Emerging Prevalence and Clinical Features of Elizabethkingia meningoseptica Infection in Southwest China: A 9-Year Retrospective Study and Systematic Review	10.2147/idr.S397051	Exclude due to :review; systematic review
609	S. G. Ma (2023)	Emerging Prevalence and Clinical Features of Elizabethkingia meningoseptica Infection in Southwest China: A 9-Year Retrospective Study and Systematic Review	10.2147/IDR.S397051	Exclude due to dupplication
610	S. G. Ma (2023)	Emerging Prevalence and Clinical Features of Elizabethkingia meningoseptica Infection in Southwest China: A 9-Year Retrospective Study and Systematic Review	10.2147/idr.S397051	Exclude due to dupplication
611	S. G. Ma (2023)	Emerging Prevalence and Clinical Features of Elizabethkingia meningoseptica Infection in Southwest China: A 9-Year Retrospective Study and Systematic Review	10.2147/IDR.S397051	Exclude due to dupplication
612	Z. L. Ma (2021)	Diverse Œ≤-lactam antibiotic-resistant bacteria and microbial community in milk from mastitic cows	10.1007/s00253-021-11167-4	Exclude due to non-clinical samples: (milk)
613	G. S. Maccari (2014)	Synthesis of linear and cyclic guazatine derivatives endowed with antibacterial activity	10.1016/j.bmcl.2014.09.081	Exclude due to lack of data on antibiotics
614	N. M. Mahapatra (2012)	Malaria outbreak in a non endemic tribal block of Balasore district, Orissa, India during summer season	NA	Exclude due to lack of data on antibiotics
615	H. M. G. Maheshwarappa (2021)	Validation of an isothermal amplification platform for microbial identification and antimicrobial resistance detection in blood-a prospective study	10.5005/jp-journals-10071-23761	Exclude due to lack of data on antibiotics
616	A. I. Mahfuz (2022)	Characterization of ribonucleotide reductases of emerging pathogens Elizabethkingia anophelis and Elizabethkingia meningoseptica and streptonigrin as their inhibitor: a computational study	10.1080/07391102.2021.1930166	Exclude due to lack of data on antibiotics
617	A. M. U. B. I. Mahfuz (2022)	Characterization of ribonucleotide reductases of emerging pathogens Elizabethkingia anophelis and Elizabethkingia meningoseptica and streptonigrin as their inhibitor: a computational study	10.1080/07391102.2021.1930166	Exclude due to dupplication
618	A. M. U. B. I. Mahfuz (2022)	Characterization of ribonucleotide reductases of emerging pathogens <i>Elizabethkingia anophelis</i> and <i>Elizabethkingia meningoseptica</i> and streptonigrin as their inhibitor: a computational study	10.1080/07391102.2021.1930166	Exclude due to dupplication
619	A. M. U. B. I. Mahfuz (2022)	Characterization of ribonucleotide reductases of emerging pathogens Elizabethkingia anophelis and Elizabethkingia meningoseptica and streptonigrin as their inhibitor: a computational study	10.1080/07391102.2021.1930166	Exclude due to dupplication
620	R. P. Maiwall (2021)	Co-orchestration of acute kidney injury and non-kidney organ failures in critically ill patients with cirrhosis	10.1111/liv.14809	Exclude due to lack of data on antibiotics
621	W. M. Malik (2019)	Persistent Elizabethkingia meningoseptica bacteremia in a patient with multiple myeloma	10.1016/j.idcr.2019.e00617	Exclude due to lack of data on antibiotics
622	W. M. Malik (2019)	Persistent Elizabethkingia meningoseptica bacteremia in a patient with multiple myeloma	10.1016/j.idcr.2019.e00617	Exclude due to dupplication
623	W. M. Malik (2019)	Persistent <i>Elizabethkingia meningoseptica</i> bacteremia in a patient with multiple myeloma	10.1016/j.idcr.2019.e00617	Exclude due to dupplication
624	W. M. Malik (2019)	Persistent Elizabethkingia meningoseptica bacteremia in a patient with multiple myeloma	10.1016/j.idcr.2019.e00617	Exclude due to dupplication
625	L. H. I. t. V. Mallinckrodt (2023)	Review on infection control strategies to minimize outbreaks of the emerging pathogen Elizabethkingia anophelis	10.1186/s13756-023-01304-1	Exclude due to :review
626	L. H. i. t. V. Mallinckrodt (2023)	Review on infection control strategies to minimize outbreaks of the emerging pathogen Elizabethkingia anophelis	10.1186/s13756-023-01304-1	Exclude due to dupplication
627	L. H. i. t. V. Mallinckrodt (2023)	Review on infection control strategies to minimize outbreaks of the emerging pathogen Elizabethkingia anophelis	10.1186/s13756-023-01304-1	Exclude due to dupplication
628	L. t. V. Mallinckrodt (2023)	Review on infection control strategies to minimize outbreaks of the emerging pathogen <i>Elizabethkingia anophelis</i>	10.1186/s13756-023-01304-1	Exclude due to dupplication
629	R. N. Manfredi (1999)	<i>Flavobacterium</i> spp. organisms as opportunistic bacterial pathogens during advanced HIV disease	10.1016/s0163-4453(99)90007-5	Exclude due to lack of relevant data
630	P. L. Manohar (2021)	Dissemination of carbapenem resistance and plasmids encoding carbapenemases in Gram-negative bacteria isolated in India	10.1093/jacamr/dlab015	Exclude due to lack of relevant data
631	P. L. Manohar (2021)	Dissemination of carbapenem resistance and plasmids encoding carbapenemases in Gram-negative bacteria isolated in India	10.1093/jacamr/dlab015	Exclude due to dupplication
632	P. L. Manohar (2021)	Dissemination of carbapenem resistance and plasmids encoding carbapenemases in Gram-negative bacteria isolated in India	10.1093/jacamr/dlab015	Exclude due to dupplication
633	P. L. Manohar (2021)	Dissemination of carbapenem resistance and plasmids encoding carbapenemases in Gram-negative bacteria isolated in India	10.1093/jacamr/dlab015	Exclude due to dupplication
634	P. M. Manohar (2017)	Antibiotic resistance characteristics of multi-drug resistant gram-negative bacteria isolated from sewage treatment plants and transferability studies	NA	Exclude due to lack of data on Elizabethkingia
635	M. R. G. Mantoo (2021)	Elizabethkingia anophelis infection in an infant: An unusual presentation	10.1136/bcr-2021-243078	Exclude due to lack of relevant data
636	P. B. Marchiaro (2008)	A convenient microbiological assay employing cell-free extracts for the rapid characterization of Gram-negative carbapenemase producers	10.1093/jac/dkn185	Exclude due to lack of relevant data
637	P. B. Marchiaro (2008)	A convenient microbiological assay employing cell-free extracts for the rapid characterization of Gram-negative carbapenemase producers	10.1093/jac/dkn185	Exclude due to dupplication
638	P. M. Marchiaro (2005)	Sensitive EDTA-based microbiological assays for detection of metallo-Œ≤-lactamases in nonfermentative gram-negative bacteria	10.1128/jcm.43.11.5648-5652.2005	Exclude due to lack of data on Elizabethkingia
639	K. M. S. Masrani (2019)	Elizabethkingia meningoseptica‚ÄîAn Emerging Cause of Neonatal Meningitis	NA	Exclude due to lack of relevant data
640	L. P. Matros (2015)	Uncommon species of non - fermentative Gram - negative bacilli in the infectious diseases pathology	NA	Exclude due to lack of data on antibiotics
641	S. A. H. Matyi (2013)	Draft Genome Sequences of Elizabethkingia meningoseptica	10.1128/genomeA.00444-13	Exclude due to lack of data on antibiotics
642	S. A. H. Matyi (2013)	Draft Genome Sequences of <i>Elizabethkingia meningoseptica</i>	10.1128/genomeA.00444-13	Exclude due to dupplication
643	S. A. H. Matyi (2013)	Draft genome sequences of Elizabethkingia meningoseptica	10.1128/genomeA.00444-13	Exclude due to dupplication
644	C. M. Mauri (2021)	The revival of aztreonam in combination with avibactam against metallo-Œ≤-lactamase-producing gram-negatives: A systematic review of in vitro studies and clinical cases	10.3390/antibiotics10081012	Exclude due to :review; systematic review
645	E. Maynard (2016)	Prevention and control of multidrug-resistant organisms within the healthcare water supply	10.1177/1757913916663960	Exclude due to study type: (Note)
646	D. B. McArthur (2019)	Emerging Infectious Diseases	10.1016/j.cnur.2019.02.006	Exclude due to lack of data on antibiotics
647	D. B. McArthur (2019)	Emerging Infectious Diseases	10.1016/j.cnur.2019.02.006	Exclude due to dupplication
648	D. B. McArthur (2019)	Emerging Infectious Diseases	10.1016/j.cnur.2019.02.006	Exclude due to dupplication
649	D. B. McArthur (2019)	Emerging Infectious Diseases	10.1016/j.cnur.2019.02.006	Exclude due to dupplication
650	B. B. McGivern (2017)	Investigating the diversity of antibiotic resistance genes in cultures derived from activated sludge bacterial communities following exposure to low doses of triclosan	NA	Exclude due to study type: (Meeting Abstract)
651	L. R. S. McTaggart (2019)	Application of whole genome sequencing to query a potential outbreak of Elizabethkingia anophelis in Ontario, Canada	10.1099/acmi.0.000017	Exclude due to lack of data on antibiotics
652	L. R. S. McTaggart (2019)	Application of whole genome sequencing to query a potential outbreak of Elizabethkingia anophelis in Ontario, Canada	10.1099/acmi.0.000017	Exclude due to dupplication
653	R. S. Mendes (2010)	Tigecycline activity tested against infrequently recovered clinical species of non-enteric Gram-negative bacilli	10.1111/j.1469-0691.2010.03239.x	Exclude due to study type: (Conference Abstract)
654	P. H. Miguela-Villoldo (2019)	Carbapenemase-Producing Elizabethkingia Meningoseptica from Healthy Pigs Associated with Colistin Use in Spain	10.3390/antibiotics8030146	Exclude due to lack of relevant data
655	P. H. Miguela-Villoldo (2019)	Carbapenemase-Producing Elizabethkingia Meningoseptica from Healthy Pigs Associated with Colistin Use in Spain	10.3390/antibiotics8030146	Exclude due to dupplication
656	P. H. Miguela-Villoldo (2019)	Carbapenemase-producing elizabethkingia meningoseptica from healthy pigs associated with colistin use in Spain	10.3390/antibiotics8030146	Exclude due to dupplication
657	D.-S. C. Ming (2020)	Detection of 5 Kinds of Genes Related to Plasmid-Mediated Quinolone Resistance in Four Species of Nonfermenting Bacteria with 2 Drug Resistant Phenotypes	10.1155/2020/3948719	Exclude due to lack of relevant data
658	D. S. C. Ming (2020)	Detection of 5 Kinds of Genes Related to Plasmid-Mediated Quinolone Resistance in Four Species of Nonfermenting Bacteria with 2 Drug Resistant Phenotypes	10.1155/2020/3948719	Exclude due to dupplication
659	D. S. C. Ming (2020)	Detection of 5 Kinds of Genes Related to Plasmid-Mediated Quinolone Resistance in Four Species of Nonfermenting Bacteria with 2 Drug Resistant Phenotypes	10.1155/2020/3948719	Exclude due to dupplication
660	D. S. C. Ming (2020)	Detection of 5 Kinds of Genes Related to Plasmid-Mediated Quinolone Resistance in Four Species of Nonfermenting Bacteria with 2 Drug Resistant Phenotypes	10.1155/2020/3948719	Exclude due to dupplication
661	H. C. T. Mirza (2018)	Clinical Strains of Chryseobacterium and Elizabethkingia spp. Isolated from Pediatric Patients in a University Hospital: Performance of MALDI-TOF MS-Based Identification, Antimicrobial Susceptibilities, and Baseline Patient Characteristics	10.1089/mdr.2017.0206	Exclude due to lack of relevant data
662	H. C. T. Mirza (2018)	Clinical Strains of Chryseobacterium and Elizabethkingia spp. Isolated from Pediatric Patients in a University Hospital: Performance of MALDI-TOF MS-Based Identification, Antimicrobial Susceptibilities, and Baseline Patient Characteristics	10.1089/mdr.2017.0206	Exclude due to dupplication
663	H. C. T. Mirza (2018)	Clinical Strains of <i>Chryseobacterium</i> and <i>Elizabethkingia</i> spp. Isolated from Pediatric Patients in a University Hospital: Performance of MALDI-TOF MS-Based Identification, Antimicrobial Susceptibilities, and Baseline Patient Characteristics	10.1089/mdr.2017.0206	Exclude due to dupplication
664	H. C. T. Mirza (2018)	Clinical Strains of Chryseobacterium and Elizabethkingia spp. Isolated from Pediatric Patients in a University Hospital: Performance of MALDI-TOF MS-Based Identification, Antimicrobial Susceptibilities, and Baseline Patient Characteristics	10.1089/mdr.2017.0206	Exclude due to dupplication
665	H. K. Mita (2023)	Incidence of surgical site infection after internal fixation of the first phalangeal bone and the third metacarpal/metatarsal bone fractures in Thoroughbred racehorses	10.1294/jes.34.61	Exclude due to lack of data on antibiotics
666	A. A. Montasser (2005)	Gram-negative bacteria from the camel tick Hyalomma dromedarii (Ixodidae) and the chicken tick Argas persicus (Argasidae) and their antibiotic sensitivities	NA	Exclude due to animal study: ( chicken ; camel )
667	G. C. Montrucchio (2018)	First case of E. meningoseptica in Italy in a patient with necrotic hemorrhagic pancreatitis	10.1007/s15010-017-1055-7	Exclude due to lack of data on antibiotics
668	G. C. Montrucchio (2018)	First case of E. meningoseptica in Italy in a patient with necrotic hemorrhagic pancreatitis	10.1007/s15010-017-1055-7	Exclude due to dupplication
669	G. C. Montrucchio (2018)	First case of <i>E-meningoseptica</i> in Italy in a patient with necrotic hemorrhagic pancreatitis	10.1007/s15010-017-1055-7	Exclude due to dupplication
670	G. C. Montrucchio (2018)	First case of E. meningoseptica in Italy in a patient with necrotic hemorrhagic pancreatitis	10.1007/s15010-017-1055-7	Exclude due to dupplication
671	K. S. Moolchandani (2017)	Antimicrobial resistance surveillance among intensive care units of a tertiary care hospital in South India	10.7860/JCDR/2017/23717.9247	Exclude due to lack of data on Elizabethkingia
672	L. S. O. Moore (2016)	Waterborne Elizabethkingia meningoseptica in Adult Critical Care	10.3201/eid2201.150139	Exclude due to lack of data on antibiotics
673	L. S. P. O. Moore (2016)	Waterborne <i>Elizabethkingia meningoseptica</i> in Adult Critical Care	10.3201/eid2201.150139	Exclude due to dupplication
674	L. S. P. O. Moore (2016)	Waterborne Elizabethkingia meningoseptica in adult critical care	10.3201/eid2201.150139	Exclude due to dupplication
675	N. R. M. Moradi (2021)	ONE STEP AWAY FROM ANOTHER HOSPITAL OUTBREAK: TALE OF ELIZABETHKINGIA MENINGOSEPTICA	10.1016/j.chest.2021.07.375	Exclude due to study type: (Conference Abstract)
676	J. G. Moran-Barrio (2007)	The metallo-√ü-lactamase GOB is a mono-Zn(II) enzyme with a novel active site	10.1074/jbc.M700467200	Exclude due to lack of data on antibiotics
677	J. L. Mor√°n-Barrio (2009)	Secretion of GOB metallo-Œ≤-lactamase in Escherichia coli depends strictly on the cooperation between the cytoplasmic DnaK chaperone system and the Sec machinery: Completion of folding and Zn(II) ion acquisition occur in the bacterial periplasm	10.1128/AAC.01637-08	Exclude due to lack of data on antibiotics
678	J. L. Mor√°n-Barrio (2012)	In vivo impact of met221 substitution in GOB metallo-Œ≤-lactamase	10.1128/AAC.05418-11	Exclude due to lack of data on antibiotics
679	J. L. Moran-Barrio (2016)	Crystal Structure of the Metallo-Œ≤-Lactamase GOB in the Periplasmic Dizinc Form Reveals an Unusual Metal Site	10.1128/aac.01067-16	Exclude due to lack of relevant data
680	J. L. Mor√°n-Barrio (2016)	Crystal structure of the metallo-Œ≤-lactamase GOB in the periplasmic dizinc form reveals an unusual metal site	10.1128/AAC.01067-16	Exclude due to dupplication
681	G. B. Morroni (2021)	Antimicrobial Activity of Aztreonam in Combination with Old and New Œ≤-Lactamase Inhibitors against MBL and ESBL Co-Producing Gram-Negative Clinical Isolates: Possible Options for the Treatment of Complicated Infections	10.3390/antibiotics10111341	Exclude due to lack of relevant data
682	G. B. Morroni (2021)	Antimicrobial activity of aztreonam in combination with old and new Œ≤-lactamase inhibitors against mbl and esbl co-producing gram-negative clinical isolates: Possible options for the treatment of complicated infections	10.3390/antibiotics10111341	Exclude due to dupplication
683	G. B. Morroni (2021)	Antimicrobial Activity of Aztreonam in Combination with Old and New Œ≤-Lactamase Inhibitors against MBL and ESBL Co-Producing Gram-Negative Clinical Isolates: Possible Options for the Treatment of Complicated Infections	10.3390/antibiotics10111341	Exclude due to dupplication
684	G. B. Morroni (2021)	Antimicrobial activity of aztreonam in combination with old and new Œ≤-lactamase inhibitors against mbl and esbl co-producing gram-negative clinical isolates: Possible options for the treatment of complicated infections	10.3390/antibiotics10111341	Exclude due to dupplication
685	R. V. Muda (2018)	Endogenous endophthalmitis: a 9-year retrospective study at a tertiary referral hospital in Malaysia	10.1186/s12348-018-0158-3	Exclude due to lack of data on antibiotics
686	E. C. Munson (2017)	What's in a name? New bacterial species and changes to taxonomic status from 2012 through 2015	10.1128/JCM.01379-16	Exclude due to study type: (Review)
687	A. S. Murugesan (2022)	Antimicrobial Resistance in Neonatal Units: The Future Has Arrived	10.1007/s12098-022-04378-8	Exclude due to study type: (Letter)
688	S. R. Murugesan (2018)	Emergence of unusual gram - negative bacteria among cancer patients in a tertiary care cancer centre at north Kerala	NA	Exclude due to lack of data on antibiotics
689	H. M. H. Musalem (2017)	Elizabethkingia meningoseptica in a case of biliary tract infection following liver transplantation	10.12659/AJCR.905247	Exclude due to lack of relevant data
690	S. G. Mushtaq (2021)	Activity of cefepime/zidebactam (WCK 5222) against 'problem' antibiotic-resistant Gram-negative bacteria sent to a national reference laboratory	10.1093/jac/dkab067	Exclude due to lack of data on Elizabethkingia
691	S. V. Mushtaq (2021)	Activity of Œ≤-lactam/taniborbactam (VNRX-5133) combinations against carbapenem-resistant Gram-negative bacteria	10.1093/jac/dkaa391	Exclude due to lack of relevant data
692	S. V. Mushtaq (2021)	Activity of b-lactam/taniborbactam (VNRX-5133) combinations against carbapenem-resistant Gram-negative bacteria	10.1093/JAC/DKAA391	Exclude due to dupplication
693	E. P. H. Mwanza (2022)	Pathogenic Potential and Control of <i>Chryseobacterium</i> Species from Clinical, Fish, Food and Environmental Sources	10.3390/microorganisms10050895	Exclude due to lack of relevant data
694	B. L. Naidenov (2019)	Pan-Genomic and Polymorphic Driven Prediction of Antibiotic Resistance in Elizabethkingia	10.3389/fmicb.2019.01446	inclouded
695	B. L. Naidenov (2019)	Pan-genomic and polymorphic driven prediction of antibiotic resistance in elizabethkingia	10.3389/fmicb.2019.01446	Exclude due to dupplication
696	B. L. Naidenov (2019)	Pan-Genomic and Polymorphic Driven Prediction of Antibiotic Resistance in <i>Elizabethkingia</i>	10.3389/fmicb.2019.01446	Exclude due to dupplication
697	B. L. Naidenov (2019)	Pan-genomic and polymorphic driven prediction of antibiotic resistance in elizabethkingia	10.3389/fmicb.2019.01446	Exclude due to dupplication
698	Z. A. Nain (2020)	Proteome-wide screening for designing a multi-epitope vaccine against emerging pathogen <i>Elizabethkingia anophelis</i> using immunoinformatic approaches	10.1080/07391102.2019.1692072	Exclude due to lack of data on antibiotics
699	A. P. A. d. F. Nascimento (2023)	Phylogenomics analysis of multidrug-resistant Elizabethkingia anophelis in industrial wastewater treatment plant	10.1093/jambio/lxad215	Exclude due to lack of relevant data
700	A. P. A. d. F. Nascimento (2023)	Phylogenomics analysis of multidrug-resistant Elizabethkingia anophelis in industrial wastewater treatment plant	10.1093/jambio/lxad215	Exclude due to dupplication
701	A. P. A. d. F. Nascimento (2023)	Phylogenomics analysis of multidrug-resistant Elizabethkingia anophelis in industrial wastewater treatment plant	10.1093/jambio/lxad215	Exclude due to dupplication
702	A. P. A. d. F. Nascimento (2023)	Phylogenomics analysis of multidrug-resistant Elizabethkingia anophelis in industrial wastewater treatment plant	10.1093/jambio/lxad215	Exclude due to dupplication
703	E. A. A. Neuner (2012)	Use of therapeutic drug monitoring to treat Elizabethkingia meningoseptica meningitis and bacteraemia in an adult	10.1093/jac/dks053	Exclude due to study type: (Letter)
704	H. L. T. Nielsen (2018)	Rare Elizabethkingia anophelis meningitis case in a Danish male	10.1099/jmmcr.0.005163	Exclude due to lack of relevant data
705	H. L. T. Nielsen (2018)	Rare Elizabethkingia anophelis meningitis case in a Danish male	10.1099/jmmcr.0.005163	Exclude due to dupplication
706	J. L. I. Nievas (2022)	Emergence of Elizabethkingia anophelis. First case of E. anophelis outbreak in a neonatal unit of a hospital in Argentina	10.1016/j.clinpr.2021.100122	Exclude due to lack of data on antibiotics
707	T. F. C. O'Brien (2019)	Why surveillance of antimicrobial resistance needs to be automated and comprehensive	10.1016/j.jgar.2018.10.011	Exclude due to lack of data on antibiotics
708	T. F. C. O'Brien (2019)	Why surveillance of antimicrobial resistance needs to be automated and comprehensive	10.1016/j.jgar.2018.10.011	Exclude due to dupplication
709	T. F. C. O'Brien (2019)	Why surveillance of antimicrobial resistance needs to be automated and comprehensive	10.1016/j.jgar.2018.10.011	Exclude due to dupplication
710	T. F. C. O'Brien (2019)	Why surveillance of antimicrobial resistance needs to be automated and comprehensive	10.1016/j.jgar.2018.10.011	Exclude due to dupplication
711	P. A. Oelschlaeger (2010)	Evolving Carbapenemases: Can Medicinal Chemists Advance One Step Ahead of the Coming Storm?	10.1021/jm9012938	Exclude due to lack of data on antibiotics
712	P. K. Oelschlaeger (2023)	Strategies to Name Metallo-Œ≤-Lactamases and Number Their Amino Acid Residues	10.3390/antibiotics12121746	Exclude due to study type: (Review)
713	A. O. A. Olatayo (2022)	Antibacterial Activity and Molecular Docking Analysis of the Stem Bark Extracts of Persea americana Mill (Lauraceae)	10.26538/tjnpr/v6i6.26	Exclude due to animal study: ( fish )
714	A. O. A. Olatayo (2022)	Genotypic Characterization of Antibiotic-Resistant Genes in Gram Negative Bacteria Isolated from Selected Fish Ponds Effluents Samples within Oyo State	10.26538/tjnpr/v6i8.24	Exclude due to animal study: ( fish )
715	H. Olsen (1967)	An in vitro study of the antibiotic sensitivity of Flavobacterium meningosepticum	NA	Exclude due to lack of data on antibiotics
716	H. Olsen (1969)	Flavobacterium meningosepticum isolated from outside hospital surroundings and during routine examination of patient specimens	NA	Exclude due to lack of data on antibiotics
717	M. K. Omatsone (2019)	Graft-Associated Elizabethkingia meningoseptica Bacteremia Managed With Long-Term Oral Ciprofloxacin and Rifampicin	10.14740/jmc3274	Exclude due to lack of relevant data
718	O. K. C. Onajole (2011)	In vitro antifungal and antibacterial activities of pentacycloundecane tetra-amines	10.1111/j.1747-0285.2011.01055.x	Exclude due to lack of data on antibiotics
719	O. K. C. Onajole (2011)	In Vitro Antifungal and Antibacterial Activities of Pentacycloundecane Tetra-Amines	10.1111/j.1747-0285.2011.01055.x	Exclude due to dupplication
720	O. K. C. Onajole (2011)	<i>In Vitro</i> Antifungal and Antibacterial Activities of Pentacycloundecane Tetra-Amines	10.1111/j.1747-0285.2011.01055.x	Exclude due to dupplication
721	O. K. C. Onajole (2011)	In Vitro Antifungal and Antibacterial Activities of Pentacycloundecane Tetra-Amines	10.1111/j.1747-0285.2011.01055.x	Exclude due to dupplication
722	J. Y. W. Ong (2022)	Nosocomial septicemia in COVID-19 nosocomial <i>K. pneumoniae</i>, A. <i>baumannii</i>, and <i>Elizabethkingia meningoseptica</i> septicemia in a patient of COVID-19	10.1016/j.jinf.2022.04.004	Exclude due to study type: (Letter)
723	O. D. Opota (2016)	Enome of the carbapenemase-producing clinical isolate Elizabethkingia miricola CHUV: Evidence for intrinsic resistance trait of an emerging pathogen	10.1515/cclm-2016-0370	Exclude due to study type: (Conference Abstract)
724	O. D. Opota (2017)	Genome of the carbapenemase-producing clinical isolate Elizabethkingia miricola EM_CHUV and comparative genomics with Elizabethkingia meningoseptica and Elizabethkingia anophelis: evidence for intrinsic multidrug resistance trait of emerging pathogens	10.1016/j.ijantimicag.2016.09.031	Exclude due to lack of data on antibiotics
725	O. D. Opota (2017)	Genome of the carbapenemase-producing clinical isolate Elizabethkingia miricola EM_CHUV and comparative genomics with Elizabethkingia meningoseptica and Elizabethkingia anophelis: evidence for intrinsic multidrug resistance trait of emerging pathogens	10.1016/j.ijantimicag.2016.09.031	Exclude due to dupplication
726	O. D. Opota (2017)	Genome of the carbapenemase-producing clinical isolate <i>Elizabethkingia</i> <i>miricola</i> EM_CHUV and comparative genomics with <i>Elizabethkingia</i> <i>meningoseptica</i> and <i>Elizabethkingia</i> <i>anophelis</i>: evidence for intrinsic multidrug resistance trait of emerging pathogens	10.1016/j.ijantimicag.2016.09.031	Exclude due to dupplication
727	O. D. Opota (2017)	Genome of the carbapenemase-producing clinical isolate Elizabethkingia miricola EM_CHUV and comparative genomics with Elizabethkingia meningoseptica and Elizabethkingia anophelis: evidence for intrinsic multidrug resistance trait of emerging pathogens	10.1016/j.ijantimicag.2016.09.031	Exclude due to dupplication
728	D. S. M. Owens (2014)	Prolonged critical care elizabethkingia meningoseptica outbreak in a UK teaching hospital	10.1007/s00134-013-3451-5	Exclude due to study type: (Conference Abstract)
729	M. D. Oydanich (2017)	Retrospective report of antimicrobial susceptibility observed in bacterial pathogens isolated from ocular samples at Mount Sinai Hospital, 2010 to 2015	10.1186/s13756-017-0185-0	Exclude due to lack of data on Elizabethkingia
730	N. A. Ozkalay (2006)	Community-acquired meningitis and sepsis caused by <i>Chryseobacterium meningosepticum</i> in a patient diagnosed with thalassemia major	10.1128/jcm.00588-06	inclouded
731	N. A. Ozkalay (2006)	Community-acquired meningitis and sepsis caused by Chryseobacterium meningosepticum in a patient diagnosed with thalassemia major	10.1128/JCM.00588-06	Exclude due to dupplication
732	H. M. F. M. Palandeng (2023)	Isolation and characterization of mercury-resistant bacteria from coastal waters of North Sulawesi and their antibiotic resistance profile	NA	Exclude due to lack of data on antibiotics
733	G. K. Pandya (2022)	A comprehensive review of the multifaceted role of the microbiota in human pancreatic carcinoma	10.1016/j.semcancer.2021.05.027	Exclude due to :review
734	B. K. M. Panigrahi (2013)	Anopheline ecology and malaria transmission during the construction of an irrigation canal in an endemic district of Odisha, India	NA	Exclude due to animal study: ( fish )
735	R. Y. Pashang (2019)	Widespread detection of antibiotic-resistant bacteria from natural aquatic environments in southern ontario	10.1139/cjm-2018-0286	Exclude due to lack of relevant data
736	P. D. Patro (2021)	Intrinsically Resistant Bacteria as Looming Disaster: A Rare Case Report of Elizabethkingia meningoseptica Meningitis in a Neonate	10.1055/s-0041-1724234	Exclude due to :case report
737	P. D. Patro (2021)	Intrinsically Resistant Bacteria as Looming Disaster: A Rare Case Report of <i>Elizabethkingia meningoseptica</i> Meningitis in a Neonate	10.1055/s-0041-1724234	Exclude due to dupplication
738	M. M. W. Pedroso (2020)	Broad spectrum antibiotic-degrading metallo-Œ≤-lactamases are phylogenetically diverse	10.1007/s13238-020-00736-4	Exclude due to study type: (Letter)
739	H. Y. P. Pekkle Lam (2022)	Biological and genomic characterization of two newly isolated Elizabethkingia anophelis bacteriophages	10.1016/j.jmii.2022.05.004	Exclude due to dupplication
740	H. Y. P. Pekkle Lam (2022)	Biological and genomic characterization of two newly isolated Elizabethkingia anophelis bacteriophages	10.1016/j.jmii.2022.05.004	Exclude due to dupplication
741	F. L. Peng (2009)	Planobacterium taklimakanense gen. nov., sp. nov., a member of the family Flavobacteriaceae that exhibits swimming motility, isolated from desert soil	10.1099/ijs.0.006619-0	Exclude due to lack of data on antibiotics
742	S.-Y. C. Peng (2020)	Isolation and Characterization of a New Phage Infecting <i>Elizabethkingia anophelis</i> and Evaluation of Its Therapeutic Efficacy <i>in vitro</i> and <i>in vivo</i>	10.3389/fmicb.2020.00728	Exclude due to animal study: ( mice ; mouse )
743	S. Y. C. Peng (2020)	Isolation and Characterization of a New Phage Infecting Elizabethkingia anophelis and Evaluation of Its Therapeutic Efficacy in vitro and in vivo	10.3389/fmicb.2020.00728	Exclude due to dupplication
744	S. Y. C. Peng (2020)	Isolation and Characterization of a New Phage Infecting Elizabethkingia anophelis and Evaluation of Its Therapeutic Efficacy in vitro and in vivo	10.3389/fmicb.2020.00728	Exclude due to dupplication
745	S. Y. C. Peng (2020)	Isolation and Characterization of a New Phage Infecting Elizabethkingia anophelis and Evaluation of Its Therapeutic Efficacy in vitro and in vivo	10.3389/fmicb.2020.00728	Exclude due to dupplication
746	M. L. Penven (2020)	Bacteremia caused by <i>Elizabethkingia miricola</i> in a patient with acute pancreatitis and peritoneal dialysis	10.1016/j.medmal.2020.01.009	Exclude due to study type: (Editorial Material)
747	M. L. Penven (2020)	Bacteremia caused by Elizabethkingia miricola in a patient with acute pancreatitis and peritoneal dialysis	10.1016/j.medmal.2020.01.009	Exclude due to dupplication
748	G. H. G. Pereira (2013)	Nosocomial infections caused by Elizabethkingia meningoseptica: An emergent pathogen	10.1016/j.bjid.2013.02.011	Exclude due to lack of data on antibiotics
749	S. P. Perera (2004)	Chryseobacterium meningosepticum infections in a dialysis unit	NA	Exclude due to lack of relevant data
750	A. L. Perrin (2017)	Evolutionary dynamics and genomic features of the Elizabethkingia anophelis 2015 to 2016 Wisconsin outbreak strain	10.1038/ncomms15483	Exclude due to lack of data on antibiotics
751	H. Y. P. H. Phoon (2018)	Distribution, genetic diversity and antimicrobial resistance of clinically important bacteria from the environment of a tertiary hospital in Malaysia	10.1016/j.jgar.2018.02.022	Exclude due to lack of data on antibiotics
752	G. K. Pindi (2019)	Elizabethkingia meningoseptica: Waiting to Strike	10.7860/JCDR/2019/41634.13159	Exclude due to lack of data on antibiotics
753	G. K. Pindi (2019)	<i>Elizabethkingia meningoseptica</i>: Waiting to Strike	10.7860/jcdr/2019/41634.13159	Exclude due to dupplication
754	K. M. S. Poluri (2021)	Editorial: Bacteriophages Isolation From the Environment and Their Antimicrobial Therapeutic Potential	10.3389/fmicb.2021.649334	Exclude due to study type: (Editorial)
755	B. E. M. Pradeep (2014)	Draft Genome Sequence of Elizabethkingia meningoseptica, Isolated from a Postoperative Endophthalmitis Patient	10.1128/genomeA.01335-14	Exclude due to lack of data on antibiotics
756	B. E. M. Pradeep (2014)	Draft Genome Sequence of <i>Elizabethkingia meningoseptica</i>, Isolated from a Postoperative Endophthalmitis Patient	10.1128/genomeA.01335-14	Exclude due to dupplication
757	B. E. M. Pradeep (2014)	Draft genome sequence of Elizabethkingia meningoseptica, isolated from a postoperative endophthalmitis patient	10.1128/genomeA.01335-14	Exclude due to dupplication
758	T. K. R. Price (2021)	Validation, Implementation, and Clinical Utility of Whole Genome Sequence-Based Bacterial Identification in the Clinical Microbiology Laboratory	10.1016/j.jmoldx.2021.07.020	Exclude due to lack of data on antibiotics
759	V. S. C. Radhakrishnan (2013)	Microbiology in patients undergoing stem cell transplantation in the first year of a tertiary care comprehensive cancer centre from india	10.1016/j.bbmt.2012.11.370	Exclude due to study type: (Conference Abstract)
760	S. T. Raghavan (2017)	Elizabethkingia meningoseptica: emerging multidrug resistance in a nosocomial pathogen	10.1136/bcr-2017-221076	Exclude due to study type: (Case Reports;)
761	S. T. Raghavan (2017)	Elizabethkingia meningoseptica: Emerging multidrug resistance in a nosocomial pathogen	10.1136/bcr-2017-221076	Exclude due to dupplication
762	M. M. S. Rahaman (2022)	Genomic characterization of the dominating Beta, V2¬†variant carrying vaccinated (Oxford-AstraZeneca) and nonvaccinated COVID-19 patient samples in Bangladesh: A metagenomics and whole-genome approach	10.1002/jmv.27537	Exclude due to lack of data on antibiotics
763	M. M. S. Rahaman (2022)	Genomic characterization of the dominating Beta, V2¬†variant carrying vaccinated (Oxford‚àíAstraZeneca) and nonvaccinated COVID-19 patient samples in Bangladesh: A metagenomics and whole-genome approach	10.1002/jmv.27537	Exclude due to dupplication
764	M. M. S. Rahaman (2022)	Genomic characterization of the dominating Beta, V2 variant carrying vaccinated (Oxford-AstraZeneca) and nonvaccinated COVID-19 patient samples in Bangladesh: A metagenomics and whole-genome approach	10.1002/jmv.27537	Exclude due to dupplication
765	M. M. S. Rahaman (2022)	Genomic characterization of the dominating Beta, V2¬†variant carrying vaccinated (Oxford‚àíAstraZeneca) and nonvaccinated COVID-19 patient samples in Bangladesh: A metagenomics and whole-genome approach	10.1002/jmv.27537	Exclude due to dupplication
766	M. A. Rahi (2021)	Elizabethkingia meningoseptica sepsis associated with COVID-19 infection: An emerging nosocomial pathogen	10.1164/ajrccm-conference.2021.203.1_MeetingAbstracts.A2455	Exclude due to study type: (Conference Abstract)
767	G. R. G. Rahim (2019)	Re: 'Multicentre study evaluating matrix-assisted laser desorption ionization-time of flight mass spectrometry for identification of clinically isolated Elizabethkingia species and analysis of antimicrobial susceptibility' by Shang et al	10.1016/j.cmi.2018.11.018	Exclude due to lack of data on antibiotics
768	G. R. G. Rahim (2019)	Re: ‚ÄòMulticentre study evaluating matrix-assisted laser desorption ionization-time of flight mass spectrometry for identification of clinically isolated Elizabethkingia species and analysis of antimicrobial susceptibility‚Äô by Shang et al	10.1016/j.cmi.2018.11.018	Exclude due to dupplication
769	G. R. G. Rahim (2019)	<i>Elizabethldngia miricola</i>: Discrepancies in identification and antimicrobial susceptibilities	10.1016/j.diagmicrobio.2018.11.025	Exclude due to study type: (Letter)
770	G. R. G. Rahim (2019)	Re: 'Multicentre study evaluating matrix-assisted laser desorption ionization-time of flight mass spectrometry for identification of clinically isolated <i>Elizabethkingia</i> species and analysis of antimicrobial susceptibility' by Shang et al	10.1016/j.cmi.2018.11.018	Exclude due to dupplication
771	G. R. G. Rahim (2019)	Re: ‚ÄòMulticentre study evaluating matrix-assisted laser desorption ionization-time of flight mass spectrometry for identification of clinically isolated Elizabethkingia species and analysis of antimicrobial susceptibility‚Äô by Shang et al	10.1016/j.cmi.2018.11.018	Exclude due to dupplication
772	G. R. G. Rahim (2019)	Elizabethkingia miricola: Discrepancies in identification and antimicrobial susceptibilities	10.1016/j.diagmicrobio.2018.11.025	Exclude due to dupplication
773	S. N. Rai (2013)	Antibiotic pressure mediated selection of non-biofilm forming strain of Elizabethkingia meningosepticum causing fatal nosocomial meningitis in a term infant	10.4103/0377-4929.120408	Exclude due to lack of data on antibiotics
774	S. N. Rai (2013)	Antibiotic pressure mediated selection of non-biofilm forming strain of Elizabethkingia meningosepticum causing fatal nosocomial meningitis in a term infant	10.4103/0377-4929.120408	Exclude due to dupplication
775	S. N. Rai (2013)	Antibiotic pressure mediated selection of non-biofilm forming strain of <i>Elizabethkingia meningosepticum</i> causing fatal nosocomial meningitis in a term infant	10.4103/0377-4929.120408	Exclude due to dupplication
776	S. N. Rai (2013)	Antibiotic pressure mediated selection of non-biofilm forming strain of Elizabethkingia meningosepticum causing fatal nosocomial meningitis in a term infant	10.4103/0377-4929.120408	Exclude due to dupplication
777	P. R. Ramanan (2013)	<i>Elizabethkingia</i> species sepsis after lung transplantation: case report and literature review	10.1111/tid.12146	Exclude due to :review; literature review; case report
778	P. R. Ramanan (2013)	Elizabethkingia species sepsis after lung transplantation: Case report and literature review	10.1111/tid.12146	Exclude due to dupplication
779	U. C. Rani (2022)	Antimicrobial Resistance and Microbiological Spectrum among Neonate Acquiring Healthcare-Associated Infections in South India	10.52711/0974-360X.2022.00952	Exclude due to lack of data on antibiotics
780	S. V. Ranjan (2017)	Elizabethkingia meningoseptica peritonitis in continuous ambulatory peritoneal dialysis patient: A rare case report with diagnostic challenges	10.4103/IJPM.IJPM_28_17	Exclude due to :case report
781	J. Z. Ransangan (2013)	Identification of <i>Elizabethkingia meningoseptica</i> from American bullfrog (<i>Rana catesbeiana</i>) farmed in Sabah, Malaysia using PCR method and future management of outbreak	10.21161/mjm.44012	Exclude due to animal study: ( frog )
782	J. Z. Ransangan (2013)	Identification of Elizabethkingia meningoseptica from American bullfrog (Rana catesbeiana) farmed in Sabah, Malaysia using PCR method and future management of outbreak	NA	Exclude due to animal study: ( frog )
783	N. M. Rastogi (2016)	Infections due to <i>Elizabethkingia</i> <i>meningoseptica</i> in critically injured trauma patients: a seven-year study	10.1016/j.jhin.2015.07.008	Exclude due to lack of data on antibiotics
784	N. M. Rastogi (2016)	Infections due to Elizabethkingia meningoseptica in critically injured trauma patients: A seven-year study	10.1016/j.jhin.2015.07.008	Exclude due to dupplication
785	M. H. L. R. R. Reche (2016)	Diversity of culturable Gram-negative bacteria isolated from irrigation water of two rice crop regions in Southern Brazil	10.1007/s10661-016-5357-5	Exclude due to dupplication
786	T. A. N. W. Reed (2020)	Elizabethkingia anophelis Infection in Infants, Cambodia, 2012-2018	10.3201/eid2602.190345	Exclude due to lack of data on antibiotics
787	T. A. N. W. Reed (2020)	<i>Elizabethkingia anophelis</i> Infection in Infants, Cambodia, 2012-2018	10.3201/eid2602.190345	Exclude due to dupplication
788	Y. C. Ren (2023)	Changes in the gut bacterial community affect miRNA profiles in Riptortus pedestris under different rearing conditions	10.1016/j.cbd.2023.101135	Exclude due to lack of data on antibiotics
789	I. K. Rios (1978)	FLAVOBACTERIUM-MENINGOSEPTICUM MENINGITIS - REPORT OF SELECTED ASPECTS	10.1128/aac.14.3.444	Exclude due to lack of data on antibiotics
790	M. M. Roiko (2017)	Characterization of Pontibacter altruii, sp. nov., isolated from a human blood culture	10.1016/j.nmni.2017.05.016	Exclude due to lack of data on antibiotics
791	K. V. I. G. Rolston (2018)	In vitro activity of cefiderocol and comparator agents against gram-negative isolates from cancer patients	10.1093/ofid/ofy210.1206	Exclude due to study type: (Conference Abstract)
792	D. F. Rudd (2015)	Elizabethkingia meningosepticum as a cause of cellulitis and septicemia	10.1097/JIM.0000000000000146	Exclude due to study type: (Conference Abstract)
793	D. F. Rudd (2015)	ELIZABETHKINGIA MENINGOSEPTICUM AS A CAUSE OF CELLULITIS AND SEPTICEMIA	NA	Exclude due to dupplication
794	P. G. Sahay (2020)	Infectious Keratitis Caused by Rare and Emerging Micro-Organisms	10.1080/02713683.2019.1708407	Exclude due to study type: (Review)
795	R. K. S. Sahoo (2019)	A phylogenetic study of <i>Elizabethkingia anophelis</i> bloodstream isolates obtained from inpatients at a single medical center	10.1017/ice.2019.213	Exclude due to study type: (Letter)
796	R. K. S. Sahoo (2019)	A phylogenetic study of Elizabethkingia anophelis bloodstream isolates obtained from inpatients at a single medical center	10.1017/ice.2019.213	Exclude due to dupplication
797	J. M. Sandino P√©rez (2018)	Chryseobacterium bacteraemia: a single-centre case series	10.1080/23744235.2018.1464663	Exclude due to study type: (Letter)
798	C. M. A. Sanfilippo (2017)	Besifloxacin Ophthalmic Suspension 0.6% Compared with Gatifloxacin Ophthalmic Solution 0.3% for the Treatment of Bacterial Conjunctivitis in Neonates	10.1007/s40268-016-0164-6	Exclude due to lack of data on antibiotics
799	A. J. B.-G. Santiago (2020)	Bacteriophage treatment of carbapenemase-producing Klebsiella pneumoniae in a multispecies biofilm: a potential biocontrol strategy for healthcare facilities	10.3934/microbiol.2020003	Exclude due to lack of data on antibiotics
800	A. J. B.-G. Santiago (2020)	Bacteriophage treatment of carbapenemase-producing <i>Klebsiella pneumoniae</i> in a multispecies biofilm: a potential biocontrol strategy for healthcare facilities	10.3934/microbiol.2020003	Exclude due to dupplication
801	A. J. B.-G. Santiago (2020)	Bacteriophage treatment of carbapenemase-producing Klebsiella pneumoniae in a multispecies biofilm: A potential biocontrol strategy for healthcare facilities	10.3934/microbiol.2020003	Exclude due to dupplication
802	S. Saran (2020)	Uncommon nonfermenting gram-negative bacillary bacteremia in intensive care unit patients: Lessons learnt	10.5005/jp-journals-10071-23353.30	Exclude due to study type: (Conference Abstract)
803	S. G. Saran (2020)	Uncommon non-fermenting Gram-negative bacillary bacteraemia in ICU patients*	10.1080/23744235.2020.1716991	Exclude due to study type: (Letter)
804	S. G. Saran (2020)	Uncommon non-fermenting Gram-negative bacillary bacteraemia in ICU patients*	10.1080/23744235.2020.1716991	Exclude due to dupplication
805	G. P. Sarangi (2015)	Tubercular pleural effusion complicated with Elizabethkingia meningoseptica infection in a diabetic male	10.4103/0377-4929.151222	Exclude due to study type: (Letter)
806	S. B. Sarathi (2023)	Microbiological Characterization and Clinical Facets of Elizabethkingia Bloodstream Infections in a Tertiary Care Hospital of Eastern India	10.2147/idr.S409121	inclouded
807	S. B. Sarathi (2023)	Microbiological Characterization and Clinical Facets of Elizabethkingia Bloodstream Infections in a Tertiary Care Hospital of Eastern India	10.2147/IDR.S409121	Exclude due to dupplication
808	S. B. Sarathi (2023)	Microbiological Characterization and Clinical Facets of<i> Elizabethkingia</i> Bloodstream Infections in a Tertiary Care Hospital of Eastern India	10.2147/idr.S409121	Exclude due to dupplication
809	S. B. Sarathi (2023)	Microbiological Characterization and Clinical Facets of Elizabethkingia Bloodstream Infections in a Tertiary Care Hospital of Eastern India	10.2147/IDR.S409121	Exclude due to dupplication
810	P. M. Sarker (2023)	Identification of potential novel therapeutic drug target against Elizabethkingia anophelis by integrative pan and subtractive genomic analysis: An in silico approach	10.1016/j.compbiomed.2023.107436	Exclude due to lack of data on antibiotics
811	P. M. Sarker (2023)	Identification of potential novel therapeutic drug target against Elizabethkingia anophelis by integrative pan and subtractive genomic analysis: An in silico approach	10.1016/j.compbiomed.2023.107436	Exclude due to dupplication
812	P. M. Sarker (2023)	Identification of potential novel therapeutic drug target against<i> Elizabethkingia</i><i> anophelis</i> by integrative pan and subtractive genomic analysis: An<i> in</i><i> silico</i> approach	10.1016/j.compbiomed.2023.107436	Exclude due to dupplication
813	P. M. Sarker (2023)	Identification of potential novel therapeutic drug target against Elizabethkingia anophelis by integrative pan and subtractive genomic analysis: An in silico approach	10.1016/j.compbiomed.2023.107436	Exclude due to dupplication
814	N. D. Saygili (2021)	A rare agent; Growth of <i>Elizabethkingia Meningoseptica,</i> 11 years of evaluation	10.4328/acam.20471	Exclude due to lack of relevant data
815	N. D. Saygƒ±lƒ± (2021)	A rare agent; growth of Elizabethkingia Meningoseptica, 11 years of evaluation	10.4328/ACAM.20471	Exclude due to dupplication
816	H. M. Schrieke (2022)	The mosquito microbiome includes habitat-specific but rare symbionts	10.1016/j.csbj.2021.12.019	Exclude due to lack of data on antibiotics
817	H. H. Sedigh Ebrahim-Saraie (2018)	A rare case of complicated pericardial effusion with Elizabethkingia meningoseptica from Iran	10.14715/cmb/2018.64.3.9	Exclude due to dupplication
818	N. A. S. Selim (2020)	Monitoring and controlling bacteria in pharmaceutical industries water system	10.1111/jam.14686	Exclude due to lack of data on Elizabethkingia
819	H. K. Seong (2019)	Risk factors for mortality in patients with elizabethkingia and clinical impact of antimicrobial susceptibility patterns	10.1093/ofid/ofz360.2508	Exclude due to study type: (Conference Abstract)
820	H. K. Seong (2020)	Risk Factors for Mortality in Patients with Elizabethkingia Infection and the Clinical Impact of the Antimicrobial Susceptibility Patterns of Elizabethkingia Species	10.3390/jcm9051431	inclouded
821	H. K. Seong (2020)	Risk factors for mortality in patients with elizabethkingia infection and the clinical impact of the antimicrobial susceptibility patterns of Elizabethkingia species	10.3390/jcm9051431	Exclude due to dupplication
822	H. K. Seong (2020)	Risk Factors for Mortality in Patients with <i>Elizabethkingia</i> Infection and the Clinical Impact of the Antimicrobial Susceptibility Patterns of <i>Elizabethkingia</i> Species	10.3390/jcm9051431	Exclude due to dupplication
823	H. K. Seong (2020)	Risk factors for mortality in patients with elizabethkingia infection and the clinical impact of the antimicrobial susceptibility patterns of Elizabethkingia species	10.3390/jcm9051431	Exclude due to dupplication
824	N. D. C. Serra (2021)	Human bile microbiota: A retrospective study focusing on age and gender	10.1016/j.jiph.2020.11.005	Exclude due to lack of data on antibiotics
825	M. H. M. Shah (2022)	Emerging Antibiotic Resistance Patterns in a Neonatal Intensive Care Unit in Pune, India: A 2-Year Retrospective Study	10.3389/fped.2022.864115	Exclude due to lack of data on Elizabethkingia
826	V. V. R. Shailaja (2014)	Neonatal Meningitis by Multidrug Resistant Elizabethkingia meningosepticum Identified by 16S Ribosomal RNA Gene Sequencing	10.1155/2014/918907	inclouded
827	A. S. Sharma (2021)	Analysis of blood culture data influences future epidemiology of bloodstream infections: A 5-year retrospective study at a tertiary care hospital in India	10.5005/jp-journals-10071-23922	Exclude due to lack of data on Elizabethkingia
828	N. A. Shestopalov (2017)	Study of hospital microbial strains resistance to disinfecting agents as a factor for combating healthcare-associated infections	10.1186/s13756-017-0201-4	Exclude due to study type: (Conference Abstract)
829	T. A. Shinha (2015)	Bacteremia due to Elizabethkingia meningoseptica	10.1016/j.idcr.2015.01.002	Exclude due to lack of data on antibiotics
830	T. A. Shinha (2015)	Bacteremia due to <i>Elizabethkingia meningoseptica</i>	10.1016/j.idcr.2015.01.002	Exclude due to dupplication
831	T. A. Shinha (2015)	Bacteremia due to Elizabethkingia meningoseptica	10.1016/j.idcr.2015.01.002	Exclude due to dupplication
832	P. G. Shirmast (2021)	Structural characterization of a GNAT family acetyltransferase from Elizabethkingia anophelis bound to acetyl-CoA reveals a new dimeric interface	10.1038/s41598-020-79649-5	Exclude due to lack of data on antibiotics
833	P. G. Shirmast (2021)	Structural characterization of a GNAT family acetyltransferase from Elizabethkingia anophelis bound to acetyl-CoA reveals a new dimeric interface	10.1038/s41598-020-79649-5	Exclude due to dupplication
834	P. G. Shirmast (2021)	Structural characterization of a GNAT family acetyltransferase from <i>Elizabethkingia anophelis</i> bound to acetyl-CoA reveals a new dimeric interface	10.1038/s41598-020-79649-5	Exclude due to dupplication
835	P. G. Shirmast (2021)	Structural characterization of a GNAT family acetyltransferase from Elizabethkingia anophelis bound to acetyl-CoA reveals a new dimeric interface	10.1038/s41598-020-79649-5	Exclude due to dupplication
836	N. Singh (2022)	Elizabethkingia anophelis Infections: A Case Series From a Tertiary Care Hospital in Uttar Pradesh	10.7759/cureus.32057	Exclude due to lack of data on antibiotics
837	N. Singh (2022)	Elizabethkingia anophelis Infections: A Case Series From a Tertiary Care Hospital in Uttar Pradesh	10.7759/cureus.32057	Exclude due to dupplication
838	R. B. D. Singh (2022)	Paradox of complex diversity: Challenges in the diagnosis and management of bacterial keratitis	10.1016/j.preteyeres.2021.101028	Exclude due to study type: (Review)
839	S. S. Singh (2020)	Clinical profile, susceptibility patterns, speciation and follow up of infections by Elizabethkingia species: study on a rare nosocomial pathogen from an intensive care unit of north India	10.1016/j.nmni.2020.100798	Exclude due to lack of data on Elizabethkingia
840	M. K. Soni (2023)	Emergence of Multidrug-Resistant Non-Fermenting Gram-Negative Bacilli in a Tertiary Care Teaching Hospital of Central India: Is Colistin Resistance Still a Distant Threat?	10.7759/cureus.39243	Exclude due to lack of relevant data
841	M. K. Soni (2023)	Emergence of Multidrug-Resistant Non-Fermenting Gram-Negative Bacilli in a Tertiary Care Teaching Hospital of Central India: Is Colistin Resistance Still a Distant Threat?	10.7759/cureus.39243	Exclude due to dupplication
842	Y. T. W. Soo (2020)	Evaluation of EUCAST rapid antimicrobial susceptibility testing (RAST) directly from blood culture bottles	10.1007/s10096-020-03815-w	Exclude due to lack of data on Elizabethkingia
843	V. G. Sood (2020)	Polymicrobial meningitis in a renal transplant recipient - 'cryptococcus neoformans and acinetobacter baumannii coinfection with elizabethkingia meningoseptica superinfection'	10.4103/ijot.ijot_52_19	Exclude due to lack of data on antibiotics
844	V. G. Sood (2020)	Polymicrobial meningitis in a renal transplant recipient - "cryptococcus neoformans and acinetobacter baumannii coinfection with elizabethkingia meningoseptica superinfection"	10.4103/ijot.ijot_52_19	Exclude due to dupplication
845	V. G. Sood (2020)	Polymicrobial meningitis in a renal transplant recipient - 'cryptococcus neoformans and acinetobacter baumannii coinfection with elizabethkingia meningoseptica superinfection'	10.4103/ijot.ijot_52_19	Exclude due to dupplication
846	H. K. S. Spencer (2020)	An Overview of the Treatment of Less Common Non-Lactose-Fermenting Gram-Negative Bacteria	10.1002/phar.2447	Exclude due to :overview
847	H. K. S. Spencer (2020)	An Overview of the Treatment of Less Common Non‚ÄìLactose-Fermenting Gram-Negative Bacteria	10.1002/phar.2447	Exclude due to dupplication
848	H. K. S. Spencer (2020)	An Overview of the Treatment of Less Common Non-Lactose-Fermenting Gram-Negative Bacteria	10.1002/phar.2447	Exclude due to dupplication
849	H. K. S. Spencer (2020)	An Overview of the Treatment of Less Common Non‚ÄìLactose-Fermenting Gram-Negative Bacteria	10.1002/phar.2447	Exclude due to dupplication
850	A. S. Sreepian (2019)	Antibacterial activity of essential oil extracted from Citrus hystrix (Kaffir Lime) peels: An in vitro study	NA	Exclude due to lack of data on antibiotics
851	A. S. Sreepian (2019)	Antibacterial activity of essential oil extracted from Citrus hystrix (Kaffir Lime) peels: An in vitro study	NA	Exclude due to dupplication
852	A. S. Sreepian (2019)	Antibacterial activity of essential oil extracted from <i>Citrus hystrix</i> (Kaffir Lime) peels: An <i>in vitro</i> study	NA	Exclude due to lack of data on antibiotics
853	A. S. Sreepian (2019)	Antibacterial activity of essential oil extracted from citrus hystrix (Kaffir lime) peels: An in vitro study	NA	Exclude due to dupplication
854	A. G. G. R. Stewart (2023)	Treatment Failure Due to Adaptive Resistance Mechanisms in a Severe and Complicated Bloodstream Infection Due to <i>Elizabethkingia meningoseptica</i>	10.1089/mdr.2022.0179	Exclude due to lack of data on antibiotics
855	A. G. R. Stewart (2023)	Treatment Failure Due to Adaptive Resistance Mechanisms in a Severe and Complicated Bloodstream Infection Due to Elizabethkingia meningoseptica	10.1089/mdr.2022.0179	Exclude due to dupplication
856	A. G. R. Stewart (2023)	Treatment Failure Due to Adaptive Resistance Mechanisms in a Severe and Complicated Bloodstream Infection Due to Elizabethkingia meningoseptica	10.1089/mdr.2022.0179	Exclude due to dupplication
857	A. G. R. Stewart (2023)	Treatment Failure Due to Adaptive Resistance Mechanisms in a Severe and Complicated Bloodstream Infection Due to Elizabethkingia meningoseptica	10.1089/mdr.2022.0179	Exclude due to dupplication
858	J. F. G. Stewart (2023)	Evaluation of Cost-Conscious Course-Embedded Research Projects in a Freshman Biochemistry and Molecular Biology Course	10.1525/abt.2023.85.6.327	Exclude due to lack of data on antibiotics
859	J. F. G. Stewart (2023)	Evaluation of Cost-Conscious Course-Embedded Research Projects in a Freshman Biochemistry and Molecular Biology Course	10.1525/abt.2023.85.6.327	Exclude due to dupplication
860	G. W. Sun (2015)	Complete Genome Sequence of Elizabethkingia meningoseptica, Isolated from a T-Cell Non-Hodgkin's Lymphoma Patient	10.1128/genomeA.00673-15	Exclude due to lack of data on antibiotics
861	G. W. Sun (2015)	Complete Genome Sequence of <i>Elizabethkingia meningoseptica</i>, Isolated from a T-Cell Non-Hodgkin's Lymphoma Patient	10.1128/genomeA.00673-15	Exclude due to dupplication
862	G. W. Sun (2015)	Complete genome sequence of Elizabethkingia meningoseptica, isolated from a T-cell non-Hodgkin's lymphoma patient	10.1128/genomeA.00673-15	Exclude due to dupplication
863	P. X. Sun (2018)	Distribution and antimicrobial susceptibility of elizabethkingia meningosepticum strains isolated during 2012-2016 period	10.16718/j.1009-7708.2018.04.013	Exclude due to manuscript language
864	P. X. Sun (2018)	Distribution and antimicrobial susceptibility of elizabethkingia meningosepticum strains isolated during 2012-2016 period	10.16718/j.1009-7708.2018.04.013	Exclude due to dupplication
865	M. M. Swami (2024)	Elizabethkingia meningoseptica Outbreak in NICU: An Observational Study on a Debilitating Neuroinfection in Neonates	10.1097/inf.0000000000004117	Exclude due to lack of relevant data
866	M. M. Swami (2024)	Elizabethkingia meningoseptica Outbreak in NICU: An Observational Study on a Debilitating Neuroinfection in Neonates	10.1097/INF.0000000000004117	Exclude due to dupplication
867	M. M. Swami (2024)	Elizabethkingia meningoseptica Outbreak in NICU: An Observational Study on a Debilitating Neuroinfection in Neonates	10.1097/inf.0000000000004117	Exclude due to dupplication
868	M. M. Swami (2024)	Elizabethkingia meningoseptica Outbreak in NICU: An Observational Study on a Debilitating Neuroinfection in Neonates	10.1097/INF.0000000000004117	Exclude due to dupplication
869	L. S. T. Syue (2019)	Bloodstream infections in hospitalized adults with dengue fever: Clinical characteristics and recommended empirical therapy	10.1016/j.jmii.2018.11.003	Exclude due to lack of data on Elizabethkingia
870	S. R. D. Tabugo (2024)	High-Throughput Sequencing as a Tool for Detecting Microbial Communities in Lake Ecosystem and Its Implications in Fish Farming in Lake Buluan, Mindanao, Philippines	10.15244/pjoes/171715	Exclude due to animal study: ( fish )
871	V. M. Tak (2013)	<i>Elizabethkingia meningoseptica</i>: An emerging pathogen causing meningitis in a hospitalized adult trauma patient	10.4103/0255-0857.115653	inclouded
872	V. M. Tak (2013)	Elizabethkingia meningoseptica : An emerging pathogen causing meningitis in a hospitalized adult trauma patient	10.4103/0255-0857.115653	Exclude due to dupplication
873	S. S. Takahashi (2017)	Long-term antibiotics and simple TEVAR for treatment of infectious thoracic aortic aneurysm	NA	Exclude due to lack of data on antibiotics
874	L. H. S. Tan (2004)	Epidemiology of nosocomial pneumonia in infants after cardiac surgery	10.1378/chest.125.2.410	inclouded
875	S. Z. W. Tan (2017)	Twelve-year analysis of microbial keratitis trends at a UK tertiary hospital	10.1038/eye.2017.55	Exclude due to lack of data on Elizabethkingia
876	H.-J. L. Tang (2021)	Molecular characteristics and <i>in vitro</i> effects of antimicrobial combinations on planktonic and biofilm forms of <i>Elizabethkingia anophelis</i>	10.1093/jac/dkab018	Exclude due to lack of relevant data
877	H. J. L. Tang (2021)	Molecular characteristics and in vitro effects of antimicrobial combinations on planktonic and biofilm forms of Elizabethkingia anophelis	10.1093/jac/dkab018	Exclude due to dupplication
878	H. J. L. Tang (2021)	Molecular characteristics and in vitro effects of antimicrobial combinations on planktonic and biofilm forms of Elizabethkingia anophelis	10.1093/jac/dkab018	Exclude due to dupplication
879	H. J. L. Tang (2021)	Molecular characteristics and in vitro effects of antimicrobial combinations on planktonic and biofilm forms of Elizabethkingia anophelis	10.1093/jac/dkab018	Exclude due to dupplication
880	Y. A. Tani (1986)	MENAQUINONE (VITAMIN-K2)-6 PRODUCTION BY MUTANTS OF FLAVOBACTERIUM-MENINGOSEPTICUM	NA	Exclude due to lack of data on antibiotics
881	L.-C. W. Teng (2021)	<i>Elizabethkingia</i> Intra-Abdominal Infection and Related Trimethoprim-Sulfamethoxazole Resistance: A Clinical-Genomic Study	10.3390/antibiotics10020173	Exclude due to lack of relevant data
882	L. C. W. Teng (2021)	Elizabethkingia Intra-Abdominal Infection and Related Trimethoprim-Sulfamethoxazole Resistance: A Clinical-Genomic Study	10.3390/antibiotics10020173	Exclude due to dupplication
883	L. C. W. Teng (2021)	Elizabethkingia intra-abdominal infection and related trimethoprim-sulfamethoxazole resistance: A clinical-genomic study	10.3390/antibiotics10020173	Exclude due to dupplication
884	L. C. W. Teng (2021)	Elizabethkingia intra-abdominal infection and related trimethoprim-sulfamethoxazole resistance: A clinical-genomic study	10.3390/antibiotics10020173	Exclude due to dupplication
885	J. T. Teo (2013)	First case of E anophelis outbreak in an intensive-care unit	10.1016/S0140-6736(13)61858-9	Exclude due to study type: (Letter)
886	J. T. Teo (2014)	Comparative genomic analysis of malaria mosquito vector-associated novel pathogen Elizabethkingia anophelis	10.1093/gbe/evu094	Exclude due to lack of data on antibiotics
887	J. T. Teo (2014)	Comparative genomic analysis of malaria mosquito vector-associated novel pathogen Elizabethkingia anophelis	10.1093/gbe/evu094	Exclude due to dupplication
888	J. T. Teo (2014)	Comparative Genomic Analysis of Malaria Mosquito Vector-Associated Novel Pathogen <i>Elizabethkingia anophelis</i>	10.1093/gbe/evu094	Exclude due to dupplication
889	J. T. Teo (2014)	Comparative genomic analysis of malariamosquito vector-associated novel pathogen elizabethkingia anophelis	10.1093/gbe/evu094	Exclude due to dupplication
890	O. L. Terenius (2012)	Midgut bacterial dynamics in Aedes aegypti	10.1111/j.1574-6941.2012.01317.x	Exclude due to lack of data on antibiotics
891	O. L. Terenius (2012)	Midgut bacterial dynamics in Aedes aegypti	10.1111/j.1574-6941.2012.01317.x	Exclude due to dupplication
892	O. L. Terenius (2012)	Midgut bacterial dynamics in Aedes aegypti	10.1111/j.1574-6941.2012.01317.x	Exclude due to dupplication
893	O. L. Terenius (2012)	Midgut bacterial dynamics in Aedes aegypti	10.1111/j.1574-6941.2012.01317.x	Exclude due to dupplication
894	L. S. S. Tew (2016)	Isolation, antimicrobial susceptibility profile and detection of sul1, blatem, and blashv in amoxicillin-clavulanate-resistant bacteria isolated from retail sausages in Kampar, Malaysia	10.5812/jjm.37897	Exclude due to animal study: ( animal )
895	R. H. Tian (2015)	The characteristics of post-neurosurgical bacterial meningitis in elective neurosurgery in 2012: A single institute study	10.1016/j.clineuro.2015.09.002	Exclude due to lack of data on Elizabethkingia
896	S. W. L. Ting (2018)	Risk factors and outcomes for the acquisition of carbapenem-resistant Gram-negative bacillus bacteremia: A retrospective propensity-matched case control study	10.1016/j.jmii.2016.08.022	Exclude due to lack of data on Elizabethkingia
897	J. E. Trimpert (2021)	Elizabethkingia miricola infection in multiple anuran species	10.1111/tbed.13761	Exclude due to animal study: ( frog ; leopard )
898	M.-D. T. Tsay (2020)	Size distribution and antibiotic-resistant characteristics of bacterial bioaerosol in intensive care unit before and during visits to patients	10.1016/j.envint.2020.106024	Exclude due to lack of data on antibiotics
899	M. D. T. Tsay (2020)	Size distribution and antibiotic-resistant characteristics of bacterial bioaerosol in intensive care unit before and during visits to patients	10.1016/j.envint.2020.106024	Exclude due to dupplication
900	M. D. T. Tsay (2020)	Size distribution and antibiotic-resistant characteristics of bacterial bioaerosol in intensive care unit before and during visits to patients	10.1016/j.envint.2020.106024	Exclude due to dupplication
901	M. D. T. Tsay (2020)	Size distribution and antibiotic-resistant characteristics of bacterial bioaerosol in intensive care unit before and during visits to patients	10.1016/j.envint.2020.106024	Exclude due to dupplication
902	T. Y. C. Tseng (2018)	Clinical features, antifungal susceptibility, and outcome of Candida guilliermondii fungemia: An experience in a tertiary hospital in mid-Taiwan	10.1016/j.jmii.2016.08.015	Exclude due to lack of data on antibiotics
903	W. P. C. Tseng (2017)	Predicting multidrug-resistant gram-negative bacterial colonization and associated infection on hospital admission	10.1017/ice.2017.178	Exclude due to lack of data on antibiotics
904	Y.-S. C. Tung (2017)	Investigate the incidence and antimicrobial susceptibility test of <i>Elizabethkingia meningoseptica</i> in a teaching hospital	NA	Exclude due to study type: (Meeting Abstract)
905	Y. S. C. Tung (2017)	Investigate the incidence and antimicrobial susceptibility test of Elizabethkingia meningoseptica in a teaching hospital	NA	Exclude due to study type: (Conference Abstract)
906	A. P. Tuteja (2022)	Endotracheal Aspirate and Ventilator-Associated Pneumonia in Neonates: Revisiting an Age-Old Debate	10.1007/s12098-022-04142-y	Exclude due to lack of data on antibiotics
907	B. B. M. Ula≈ü (2017)	Elizabethkingia meningoseptica as a nosocomial respiratory tract pathogen	10.12996/gmj.2017.84	Exclude due to manuscript language
908	B. B. M. Ulas (2017)	Elizabethkingia meningoseptica as a Nosocomial Respiratory Tract Pathogen	10.12996/gmj.2017.84	Exclude due to dupplication
909	B. B. M. Ula≈ü (2017)	Elizabethkingia meningoseptica as a nosocomial respiratory tract pathogen	10.12996/gmj.2017.84	Exclude due to dupplication
910	P. S. B. Ulrich (2022)	Clinical Significance of BD Bactec FX Blood Culture Incubation beyond 96 Hours (4 Days)	10.1128/jcm.00549-22	Exclude due to lack of data on antibiotics
911	A. N. Umair (2021)	Clinical features and outcomes of critically ill patients with Elizabethkingia meningoseptica: an emerging pathogen	10.4266/acc.2020.01158	Exclude due to lack of data on antibiotics
912	A. N. Umair (2021)	Clinical features and outcomes of critically ill patients with <i>Elizabethkingia</i> <i>meningoseptica</i>: an emerging pathogen	10.4266/acc.2020.01158	Exclude due to dupplication
913	A. N. Umair (2021)	Clinical features and outcomes of critically ill patients with Elizabethkingia meningoseptica: An emerging pathogen	10.4266/ACC.2020.01158	Exclude due to dupplication
914	M. M. Z. Vela (2018)	Fatal infection with <i>Elisabethkingia miricola</i> after lung transplantation	10.1016/j.jhin.2018.07.015	Exclude due to study type: (Letter)
915	D. W. B. Verner-Jeffreys (2017)	Detection of the florfenicol resistance gene floR in <i>Chryseobacterium</i> isolates from rainbow trout. Exception to the general rule?	10.1093/femsec/fix015	Exclude due to animal study: ( fish )
916	G. R. Vijayakumar (2023)	Emergency Resuscitation Extracorporeal Membrane Oxygenation (ER ECMO) in 60 Saves Life	10.4103/jets.jets_96_22	Exclude due to lack of data on antibiotics
917	Q. Y. Wan (2015)	The Bacteremia Caused by Non-Lactose Fermenting Gram-Negative Bacilli in Solid Organ Transplant Recipients	10.1089/sur.2015.005	Exclude due to study type: (Review)
918	L. C. Wang (2023)	Resistome and Genome Analysis of an Extensively Drug-Resistant Klebsiella michiganensis KMIB106: Characterization of a Novel KPC Plasmid pB106-1 and a Novel Cointegrate Plasmid pB106-IMP Harboring blaIMP-4 and blaSHV-12	10.3390/antibiotics12091463	Exclude due to lack of data on antibiotics
919	L. W. Wang (2015)	Prevalence of Resistant Gram-Negative Bacilli in Bloodstream Infection in Febrile Neutropenia Patients Undergoing Hematopoietic Stem Cell Transplantation	10.1097/MD.0000000000001931	Exclude due to lack of relevant data
920	L. Z. Wang (2020)	Molecular Characteristics and Antimicrobial Susceptibility Profiles of Elizabethkingia Clinical Isolates in Shanghai, China	10.2147/idr.S240963	inclouded
921	L. Z. Wang (2020)	Molecular characteristics and antimicrobial susceptibility profiles of Elizabethkingia clinical isolates in Shanghai, China	10.2147/IDR.S240963	Exclude due to dupplication
922	L. Z. Wang (2020)	Molecular Characteristics and Antimicrobial Susceptibility Profiles of <i>Elizabethkingia</i> Clinical Isolates in Shanghai, China	10.2147/idr.S240963	Exclude due to dupplication
923	L. Z. Wang (2020)	Molecular characteristics and antimicrobial susceptibility profiles of Elizabethkingia clinical isolates in Shanghai, China	10.2147/IDR.S240963	Exclude due to dupplication
924	M. G. Wang (2019)	The antibiotic resistance and pathogenicity of a multidrug-resistant Elizabethkingia anophelis isolate	10.1002/mbo3.804	Exclude due to lack of relevant data
925	M. G. Wang (2019)	The antibiotic resistance and pathogenicity of a multidrug-resistant Elizabethkingia anophelis isolate	10.1002/mbo3.804	Exclude due to dupplication
926	M. G. Wang (2019)	The antibiotic resistance and pathogenicity of a multidrug-resistant <i>Elizabethkingia anophelis</i> isolate	10.1002/mbo3.804	Exclude due to dupplication
927	M. G. Wang (2019)	The antibiotic resistance and pathogenicity of a multidrug-resistant Elizabethkingia anophelis isolate	10.1002/mbo3.804	Exclude due to dupplication
928	Y.-t. S. Wang (2021)	Metagenome Sequencing Reveals the Midgut Microbiota Makeup of <i>Culex pipiens quinquefasciatus</i> and Its Possible Relationship With Insecticide Resistance	10.3389/fmicb.2021.625539	Exclude due to lack of data on antibiotics
929	Y. T. S. Wang (2021)	Metagenome Sequencing Reveals the Midgut Microbiota Makeup of Culex pipiens quinquefasciatus and Its Possible Relationship With Insecticide Resistance	10.3389/fmicb.2021.625539	Exclude due to dupplication
930	Y. T. S. Wang (2021)	Metagenome Sequencing Reveals the Midgut Microbiota Makeup of Culex pipiens quinquefasciatus and Its Possible Relationship With Insecticide Resistance	10.3389/fmicb.2021.625539	Exclude due to dupplication
931	Y. T. S. Wang (2021)	Metagenome Sequencing Reveals the Midgut Microbiota Makeup of Culex pipiens quinquefasciatus and Its Possible Relationship With Insecticide Resistance	10.3389/fmicb.2021.625539	Exclude due to dupplication
932	Y. W. Wang (2022)	Microbial Community Structure of Colostrum in Women with Antibiotic Exposure Immediately After Delivery	10.1089/bfm.2022.0140	Exclude due to non-clinical samples: (milk)
933	R. Z. Wasfi (2023)	Editorial: Emerging strategies in combatting and managing bacterial biofilms	10.3389/fcimb.2023.1264346	Exclude due to study type: (Editorial Material)
934	C. R. Wattal (2014)	Ecology of blood stream infection and antibiotic resistance in intensive care unit at a tertiary care hospital in North India	10.1016/j.bjid.2013.07.010	Exclude due to lack of data on Elizabethkingia
935	K. N. J. Weaver (2010)	Acute Emergence of <i>Elizabethkingia meningoseptica</i> Infection among Mechanically Ventilated Patients in a Long-Term Acute Care Facility	10.1086/649223	Exclude due to lack of data on antibiotics
936	K. N. J. Weaver (2010)	Acute emergence of elizabethkingia meningoseptica infection among mechanically ventilated patients in a long-term acute care facility	10.1086/649223	Exclude due to dupplication
937	J. S. S. Weese (2023)	Isolation of <i>Elizabethkingia</i> spp. from Diagnostic Specimens from Dogs and Cats, United States, 2019-2021	10.3201/eid2907.230218	Exclude due to study type: (Letter)
938	D. C. Wei (2023)	Natural occurrences and characterization of Elizabethkingia miricola infection in cultured bullfrogs (Rana catesbeiana)	10.3389/fcimb.2023.1094050	inclouded
939	D. C. Wei (2023)	Natural occurrences and characterization of <i>Elizabethkingia miricola</i> infection in cultured bullfrogs (<i>Rana catesbeiana</i>)	10.3389/fcimb.2023.1094050	Exclude due to dupplication
940	D. C. Wei (2023)	Natural occurrences and characterization of Elizabethkingia miricola infection in cultured bullfrogs (Rana catesbeiana)	10.3389/fcimb.2023.1094050	Exclude due to dupplication
941	D. X. Wei (2023)	The occurrence of<i> Morganella</i><i> morganii</i> caused large death in cultured American bullfrog<i> (Rana</i><i> catebeiana)</i>	10.1016/j.aquaculture.2023.739343	Exclude due to animal study: ( animal )
942	A. S. G. White (2010)	Beverages obtained from soda fountain machines in the US contain microorganisms, including coliform bacteria	10.1016/j.ijfoodmicro.2009.10.031	Exclude due to lack of data on antibiotics
943	A. S. G. White (2010)	Beverages obtained from soda fountain machines in the U.S. contain microorganisms, including coliform bacteria	10.1016/j.ijfoodmicro.2009.10.031	Exclude due to dupplication
944	Z. Y. Z. Xie (2009)	First isolation and identification of Elizabethkingia meningoseptica from cultured tiger frog, Rana tigerina rugulosa	10.1016/j.vetmic.2009.02.011	inclouded
945	J. P. Xu (2016)	Emerging pathogenic bacterium elizabethkingia anophelis: Diverse mobile genetic elements are present across strains around the world	10.4269/ajtmh.abstract2016	Exclude due to study type: (Conference Abstract)
946	J. P. Xu (2019)	In Silico Identification of Three Types of Integrative and Conjugative Elements in Elizabethkingia anophelis Strains Isolated from around the World	10.1128/mSphere.00040-19	Exclude due to lack of data on antibiotics
947	J. P. Xu (2019)	In Silico Identification of Three Types of Integrative and Conjugative Elements in Elizabethkingia anophelis Strains Isolated from around the World	10.1128/mSphere.00040-19	Exclude due to dupplication
948	J. P. Xu (2019)	<i>In Silico</i> Identification of Three Types of Integrative and Conjugative Elements in <i>Elizabethkingia anophelis</i> Strains Isolated from around the World	10.1128/mSphere.00040-19	Exclude due to dupplication
949	J. P. Xu (2019)	In silico identification of three types of integrative and conjugative elements in Elizabethkingia anophelis strains isolated from around the world	10.1128/mSphere.00040-19	Exclude due to dupplication
950	L. P. Xu (2021)	Isolation of Elizabethkingia anophelis From COVID-19 Swab Kits	10.3389/fmicb.2021.799150	inclouded
951	L. P. Xu (2021)	Isolation of Elizabethkingia anophelis From COVID-19 Swab Kits	10.3389/fmicb.2021.799150	Exclude due to dupplication
952	L. P. Xu (2022)	Isolation of <i>Elizabethkingia anophelis</i> From COVID-19 Swab Kits	10.3389/fmicb.2021.799150	Exclude due to dupplication
953	L. P. Xu (2022)	Isolation of Elizabethkingia anophelis From COVID-19 Swab Kits	10.3389/fmicb.2021.799150	Exclude due to dupplication
954	A. B. Yahsi (2023)	Chryseobacterium/Elizabethkingia species infections in children	10.4103/1995-7645.377759	Exclude due to lack of relevant data
955	A. B. Yah≈üi (2023)	Chryseobacterium/Elizabethkingia species infections in children	10.4103/1995-7645.377759	Exclude due to dupplication
956	C. L. Yang (2021)	Comparison of three species of Elizabethkingia genus by whole-genome sequence analysis	10.1093/femsle/fnab018	Exclude due to lack of relevant data
957	C. L. Yang (2021)	Comparison of three species of <i>Elizabethkingia</i> genus by whole-genome sequence analysis	10.1093/femsle/fnab018	Exclude due to dupplication
958	C. L. Yang (2021)	Comparison of three species of Elizabethkingia genus by whole-genome sequence analysis	10.1093/femsle/fnab018	Exclude due to dupplication
959	Q. Z. Yang (2022)	Engineering microbial consortia of Elizabethkingia meningoseptica and Escherichia coli strains for the biosynthesis of vitamin K2	10.1186/s12934-022-01768-7	Exclude due to lack of data on antibiotics
960	S. S. Yang (2023)	Septicemia caused by an emerging pathogen, Elizabethkingia miricola, in a laboratory colony of African dwarf frogs (Hymenochirus curtipes)	10.1177/03009858231155415	Exclude due to animal study: ( animal ; frog )
961	Y.-S. C. Yang (2023)	<i>Elizabethkingia anophelis</i> outer membrane vesicles as a novel vaccine candidate against infection: insights into immune response and potential for passive immunity	10.1128/msphere.00400-23	Exclude due to animal study: ( mice )
962	Y.-S. H. Yang (2022)	<i>In</i><i> vitro</i><i> and</i><i> in</i><i> vivo</i> efficacy of minocycline-based therapy for<i> Elizabethkingia</i><i> anophelis</i> and the impact of reduced minocycline susceptibility	10.1016/j.ijantimicag.2022.106678	Exclude due to animal study: ( mice ; mouse )
963	M. M. Yasmin (2020)	Characterization of a novel pathogen in immunocompromised patients: Elizabethkingia anopheles	10.1093/ofid/ofaa439.1725	Exclude due to study type: (Conference Abstract)
964	M. R. Yasmin (2023)	Characterization of a Novel Pathogen in Immunocompromised Patients: Elizabethkingia anophelis-Exploring the Scope of Resistance to Contemporary Antimicrobial Agents and Œ≤-lactamase Inhibitors	10.1093/ofid/ofad014	Exclude due to lack of relevant data
965	M. R. Yasmin (2023)	Characterization of a Novel Pathogen in Immunocompromised Patients: Elizabethkingia anophelis-Exploring the Scope of Resistance to Contemporary Antimicrobial Agents and Œ≤-lactamase Inhibitors	10.1093/ofid/ofad014	Exclude due to dupplication
966	M. R. Yasmin (2023)	Characterization of a Novel Pathogen in Immunocompromised Patients: <i>Elizabethkingia</i> anophelis-Exploring the Scope of Resistance to Contemporary Antimicrobial Agents and 13-lactamase Inhibitors	10.1093/ofid/ofad014	Exclude due to dupplication
967	M. R. Yasmin (2023)	Characterization of a Novel Pathogen in Immunocompromised Patients: Elizabethkingia anophelis-Exploring the Scope of Resistance to Contemporary Antimicrobial Agents and Œ≤-lactamase Inhibitors	10.1093/ofid/ofad014	Exclude due to dupplication
968	X. T. Yi (2017)	Removal of selected PPCPs, EDCs, and antibiotic resistance genes in landfill leachate by a full-scale constructed wetlands system	10.1016/j.watres.2017.05.008	Exclude due to lack of data on Elizabethkingia
969	M. Q. Yu (2020)	Sepsis caused by elizabethkingia meningoseptica successfully treated by polymyxin B: A case report	10.5812/IRCMJ.98739	Exclude due to :case report
970	M. Q. Yu (2020)	Sepsis Caused by <i>Elizabethkingia meningoseptica</i> Successfully Treated by Polymyxin B: A Case Report	10.5812/ircmj.98739	Exclude due to dupplication
971	T. Y. Yu (2012)	Antibacterial susceptibility patterns and characterization of clinical isolates of Elizabethkingia meningoseptica in Henan province, China	10.4028/www.scientific.net/AMM.295-298.560	Exclude due to :conference proceedings
972	T. Y. Yu (2013)	Antibacterial susceptibility patterns and characterization of clinical isolates of Elizabethkingia meningoseptica in Henan province, China	10.4028/www.scientific.net/AMM.295-298.560	Exclude due to dupplication
973	S. C. Yuan (2022)	Single Cell Raman Spectroscopy Deuterium Isotope Probing for Rapid Antimicrobial Susceptibility Test of Elizabethkingia spp	10.3389/fmicb.2022.876925	Exclude due to lack of data on Elizabethkingia
974	S. C. Yuan (2022)	Single Cell Raman Spectroscopy Deuterium Isotope Probing for Rapid Antimicrobial Susceptibility Test of Elizabethkingia spp	10.3389/fmicb.2022.876925	Exclude due to dupplication
975	S. C. Yuan (2022)	Single Cell Raman Spectroscopy Deuterium Isotope Probing for Rapid Antimicrobial Susceptibility Test of <i>Elizabethkingia</i> spp	10.3389/fmicb.2022.876925	Exclude due to dupplication
976	S. C. Yuan (2022)	Single Cell Raman Spectroscopy Deuterium Isotope Probing for Rapid Antimicrobial Susceptibility Test of Elizabethkingia spp	10.3389/fmicb.2022.876925	Exclude due to dupplication
977	J. H. L. Yum (2010)	Genetic diversity of chromosomal metallo-Œ≤-lactamase genes in clinical isolates of Elizabethkingia meningoseptica from Korea	10.1007/s12275-010-9308-5	Exclude due to lack of relevant data
978	J. H. L. Yum (2010)	Genetic diversity of chromosomal metallo-Œ≤-lactamase genes in clinical isolates of Elizabethkingia meningoseptica from Korea	10.1007/s12275-010-9308-5	Exclude due to dupplication
979	T. S. Yun (2021)	Skin wound healing rate in fish depends on species and microbiota	10.3390/ijms22157804	Exclude due to animal study: ( fish )
980	A. T. Zajmi (2022)	Epidemiology and Characteristics of Elizabethkingia spp. Infections in Southeast Asia	10.3390/microorganisms10050882	Exclude due to lack of data on antibiotics
981	A. T. Zajmi (2022)	Epidemiology and Characteristics of <i>Elizabethkingia</i> spp. Infections in Southeast Asia	10.3390/microorganisms10050882	Exclude due to dupplication
982	A. T. Zajmi (2022)	Epidemiology and Characteristics of Elizabethkingia spp. Infections in Southeast Asia	10.3390/microorganisms10050882	Exclude due to dupplication
983	A. S. Zak (2018)	Conjunctival aerobic bacterial flora in healthy Silesian foals and adult horses in Poland	10.1186/s12917-018-1598-6	Exclude due to lack of data on antibiotics
984	H. C.-O. Zarrif-Nabbali (2015)	Tracheobronchitis by meningoseptica elizabethkingia in a patient with tracheostomy	NA	Exclude due to manuscript language
985	H. M. C.-O. Zarrif-Nabbali (2015)	Tracheobronchitis by <i>Elizabethkingia meningoseptica</i> in a patient with tracheostomy	NA	Exclude due to study type: (Letter)
986	P. P. Zdziarski (2017)	Elizabethkingia miricola as an opportunistic oral pathogen associated with superinfectious complications in humoral immunodeficiency: A case report	10.1186/s12879-017-2886-7	Exclude due to :case report
987	M. W. Zhang (2020)	Co-selection and stability of bacterial antibiotic resistance by arsenic pollution accidents in source water	10.1016/j.envint.2019.105351	Exclude due to lack of data on antibiotics
988	M. W. Zhang (2020)	Co-selection and stability of bacterial antibiotic resistance by arsenic pollution accidents in source water	10.1016/j.envint.2019.105351	Exclude due to dupplication
989	M. W. Zhang (2020)	Co-selection and stability of bacterial antibiotic resistance by arsenic pollution accidents in source water	10.1016/j.envint.2019.105351	Exclude due to dupplication
990	M. W. Zhang (2020)	Co-selection and stability of bacterial antibiotic resistance by arsenic pollution accidents in source water	10.1016/j.envint.2019.105351	Exclude due to dupplication
991	R. D. Zhang (2020)	Epidemiological and phylogenetic analysis reveals <i>Flavobacteriaceae</i> as potential ancestral source of tigecycline resistance gene <i>tet</i>(X)	10.1038/s41467-020-18475-9	Exclude due to lack of data on Elizabethkingia
992	R. D. Zhang (2020)	Epidemiological and phylogenetic analysis reveals Flavobacteriaceae as potential ancestral source of tigecycline resistance gene tet(X)	10.1038/s41467-020-18475-9	Exclude due to dupplication
993	S. Z. Zhang (2023)	Characterization and Molecular Mechanism of Aminoglycoside-6-Adenyl Transferase Associated with Aminoglycoside Resistance from Elizabethkingia meningoseptica	10.2147/idr.S423418	Exclude due to lack of data on antibiotics
994	S. Z. Zhang (2023)	Characterization and Molecular Mechanism of Aminoglycoside-6-Adenyl Transferase Associated with Aminoglycoside Resistance from Elizabethkingia meningoseptica	10.2147/IDR.S423418	Exclude due to dupplication
995	S. Z. Zhang (2023)	Characterization and Molecular Mechanism of Aminoglycoside-6-Adenyl Transferase Associated with Aminoglycoside Resistance from <i>Elizabethkingia</i> meningoseptica	10.2147/idr.S423418	Exclude due to dupplication
996	S. Z. Zhang (2023)	Characterization and Molecular Mechanism of Aminoglycoside-6-Adenyl Transferase Associated with Aminoglycoside Resistance from Elizabethkingia meningoseptica	10.2147/IDR.S423418	Exclude due to dupplication
997	Y. W. Zhao (2021)	Significant higher airborne antibiotic resistance genes and the associated inhalation risk in the indoor than the outdoor	10.1016/j.envpol.2020.115620	Exclude due to lack of data on Elizabethkingia
998	Y. W. Zhao (2021)	Significant higher airborne antibiotic resistance genes and the associated inhalation risk in the indoor than the outdoor	10.1016/j.envpol.2020.115620	Exclude due to dupplication
999	Y. W. Zhao (2021)	Significant higher airborne antibiotic resistance genes and the associated inhalation risk in the indoor than the outdoor	10.1016/j.envpol.2020.115620	Exclude due to dupplication
1000	Y. W. Zhao (2021)	Significant higher airborne antibiotic resistance genes and the associated inhalation risk in the indoor than the outdoor	10.1016/j.envpol.2020.115620	Exclude due to dupplication
1001	H. Z. Zheng (2023)	Antibiotic sulfadiazine degradation by persulfate oxidation: Intermediates dependence of ecotoxicity and the induction of antibiotic resistance genes	10.1016/j.biortech.2022.128306	Exclude due to lack of data on antibiotics
1002	H. Z. Zheng (2023)	Antibiotic sulfadiazine degradation by persulfate oxidation: Intermediates dependence of ecotoxicity and the induction of antibiotic resistance genes	10.1016/j.biortech.2022.128306	Exclude due to dupplication
1003	H. Z. Zheng (2023)	Antibiotic sulfadiazine degradation by persulfate oxidation: Intermediates dependence of ecotoxicity and the induction of antibiotic resistance genes	10.1016/j.biortech.2022.128306	Exclude due to dupplication
1004	H. Z. Zheng (2023)	Antibiotic sulfadiazine degradation by persulfate oxidation: Intermediates dependence of ecotoxicity and the induction of antibiotic resistance genes	10.1016/j.biortech.2022.128306	Exclude due to dupplication
1005	X. W. Zhou (2022)	Antimicrobial activities of sitafloxacin and comparators against the clinical isolates of less common nonfermenting Gram-negative bacteria	10.1016/j.jgar.2022.06.003	Exclude due to lack of data on antibiotics
1006	X. W. Zhou (2022)	Antimicrobial activities of sitafloxacin and comparators against the clinical isolates of less common nonfermenting Gram-negative bacteria	10.1016/j.jgar.2022.06.003	Exclude due to dupplication
1007	X. W. Zhou (2022)	Antimicrobial activities of sitafloxacin and comparators against the clinical isolates of less common nonfermenting Gram-negative bacteria	10.1016/j.jgar.2022.06.003	Exclude due to dupplication
1008	X. Z. Zhuo (2022)	Acute bacterial encephalitis complicated with recurrent nasopharyngeal carcinoma associated with Elizabethkingia miricola infection: A case report	10.3389/fneur.2022.965939	Exclude due to :case report
1009	X. Z. Zhuo (2023)	Acute bacterial encephalitis complicated with recurrent nasopharyngeal carcinoma associated with Elizabethkingia miricola infection: A case report	10.3389/fneur.2022.965939	Exclude due to dupplication
1010	X. Z. Zhuo (2023)	Acute bacterial encephalitis complicated with recurrent nasopharyngeal carcinoma associated with <i>Elizabethkingia miricola</i> infection: A case report	10.3389/fneur.2022.965939	Exclude due to dupplication
1011	X. Z. Zhuo (2023)	Acute bacterial encephalitis complicated with recurrent nasopharyngeal carcinoma associated with Elizabethkingia miricola infection: A case report	10.3389/fneur.2022.965939	Exclude due to dupplication
1012	M. F. Zirkiyeva (2019)	FATAL MULTIDRUG-RESISTANT ELIZABETHKINGIA MENINGOSEPTICA PNEUMONIA	10.1016/j.chest.2019.08.657	Exclude due to study type: (Conference Abstract)
1013	Z. Zong (2014)	<i>Elizabethkingia meningoseptica</i> as an Unusual Pathogen Causing Healthcare-associated Bacteriuria	10.2169/internalmedicine.53.2319	Exclude due to lack of data on antibiotics
1014	Z. Zong (2015)	Biliary Tract Infection or Colonization with <i>Elizabethkingia meningoseptica</i> after Endoscopic Procedures Involving the Biliary Tract	10.2169/internalmedicine.54.3034	Exclude due to lack of data on antibiotics
1015	Z. Zong (2015)	Biliary tract infection or colonization with Elizabethkingia meningoseptica after endoscopic procedures involving the biliary tract	10.2169/internalmedicine.54.3034	Exclude due to dupplication
1016	Ï†ï. Í≥†ÏùÄÎ≥Ñ (2015)	Diversity of ampicillin resistant bacteria in domestic streams	10.7845/kjm.2015.5067	Exclude due to dupplication
